# Supplementary material for: Upscaling biodiversity monitoring: Metabarcoding estimates 31,846 insect species from Malaise traps across Germany
Source: Mol Ecol Resour. 2024 Oct 4;25(1):e14023. doi: 10.1111/1755-0998.14023 (PMC11646302; doi:10.1111/1755-0998.14023)
Supplement: Supplementary file 1 — Appendix S1. [file MEN-25-e14023-s001.zip]

Archive with 19 entries (18 files):
- LTER Supplement/
- LTER Supplement/Figure S1.JPG
- LTER Supplement/Figure S2.png
- LTER Supplement/Figure S3.pdf
- LTER Supplement/Information S1.docx
- LTER Supplement/Information S2.pdf
- LTER Supplement/Script S1.py
- LTER Supplement/Table S10.xlsx
- LTER Supplement/Table S11.xlsx
- LTER Supplement/Table S12.xlsx
- LTER Supplement/Table S1.xlsx
- LTER Supplement/Table S2.parquet.snappy
- LTER Supplement/Table S3.parquet.snappy
- LTER Supplement/Table S4.parquet.snappy
- LTER Supplement/Table S5.parquet.snappy
- LTER Supplement/Table S6.xlsx
- LTER Supplement/Table S7.xlsx
- LTER Supplement/Table S8.xlsx
- LTER Supplement/Table S9.xlsx
