# Supplementary material for: Upscaling biodiversity monitoring: Metabarcoding estimates 31,846 insect species from Malaise traps across Germany
Source: Mol Ecol Resour. 2024 Oct 4;25(1):e14023. doi: 10.1111/1755-0998.14023 (PMC11646302; doi:10.1111/1755-0998.14023)
Supplement: Supplementary file 1 — Appendix S1. [file MEN-25-e14023-s001.zip › LTER Supplement/Table S6.xlsx]

## Sheet: Sheet1
Upscaling biodiversity monitoring: Metabarcoding estimates 31,846 insect species from Malaise traps across Germany
Table S1: Summary statistics of the rarefaction analysis of sequencing depth
sample	max_richness_fitted	max_richness_fitted_double_sequencing_depth	percent increase
Bio-Hai_HEG-19_2019_1	235.674	235.998	0.137585
Bio-Hai_HEG-19_2019_10	28.0196	28.0238	0.0147744
Bio-Hai_HEG-19_2019_11	88.7472	88.8425	0.107321
Bio-Hai_HEG-19_2019_2	320.993	321.673	0.211752
Bio-Hai_HEG-19_2019_3	261.518	261.806	0.110341
Bio-Hai_HEG-19_2019_4	72.3915	72.4155	0.0331703
Bio-Hai_HEG-19_2019_5	260.429	260.817	0.148819
Bio-Hai_HEG-19_2019_6	264.337	264.596	0.0981028
Bio-Hai_HEG-19_2019_7	329.914	330.596	0.206467
Bio-Hai_HEG-19_2019_8	137.672	137.805	0.0963061
Bio-Hai_HEG-19_2019_9	81.8345	81.9001	0.0801074
Bio-Hai_HEG-19_2020_1	104.048	104.286	0.228641
Bio-Hai_HEG-19_2020_10	207.523	207.984	0.222046
Bio-Hai_HEG-19_2020_11	217.524	218.085	0.257734
Bio-Hai_HEG-19_2020_12	92.1521	92.3964	0.265092
Bio-Hai_HEG-19_2020_13	61.3412	61.5469	0.335336
Bio-Hai_HEG-19_2020_14	40.5083	40.5954	0.215008
Bio-Hai_HEG-19_2020_2	193.991	194.567	0.296861
Bio-Hai_HEG-19_2020_3	225.352	226.095	0.329932
Bio-Hai_HEG-19_2020_4	396.895	398.83	0.487347
Bio-Hai_HEG-19_2020_5	449.039	450.486	0.322269
Bio-Hai_HEG-19_2020_6	363.17	364.167	0.274369
Bio-Hai_HEG-19_2020_7	383.501	384.786	0.335134
Bio-Hai_HEG-19_2020_8	404.094	405.53	0.355383
Bio-Hai_HEG-19_2020_9	409.451	410.975	0.372182
Bio-Hai_HEW-42_2019_1	160.78	160.928	0.0916137
Bio-Hai_HEW-42_2019_10	60.9655	60.9894	0.0391777
Bio-Hai_HEW-42_2019_11	54.795	54.8159	0.0381119
Bio-Hai_HEW-42_2019_2	177.869	177.971	0.0576598
Bio-Hai_HEW-42_2019_3	252.555	252.856	0.1192
Bio-Hai_HEW-42_2019_4	111.519	111.617	0.0874822
Bio-Hai_HEW-42_2019_5	58.603	58.6571	0.0922504
Bio-Hai_HEW-42_2019_6	128.867	129.004	0.10601
Bio-Hai_HEW-42_2019_7	75.7373	75.7774	0.0529048
Bio-Hai_HEW-42_2019_8	54.722	54.7334	0.0207128
Bio-Hai_HEW-42_2019_9	49.9564	49.9669	0.0209677
Bio-Hai_HEW-42_2020_1	153.829	153.976	0.0953689
Bio-Hai_HEW-42_2020_10	112.432	112.485	0.0476031
Bio-Hai_HEW-42_2020_11	61.729	61.7472	0.029332
Bio-Hai_HEW-42_2020_12	61.9336	61.9526	0.0307682
Bio-Hai_HEW-42_2020_13	18.9797	18.9852	0.0288096
Bio-Hai_HEW-42_2020_14	106.998	107.072	0.0690452
Bio-Hai_HEW-42_2020_2	155.577	155.804	0.145493
Bio-Hai_HEW-42_2020_3	155.045	155.229	0.118862
Bio-Hai_HEW-42_2020_4	143.535	143.683	0.10318
Bio-Hai_HEW-42_2020_5	229.351	229.77	0.182706
Bio-Hai_HEW-42_2020_6	195.033	195.331	0.152387
Bio-Hai_HEW-42_2020_7	148.658	148.868	0.14127
Bio-Hai_HEW-42_2020_8	113.503	113.576	0.0642492
Bio-Hai_HEW-42_2020_9	133.304	133.4	0.072242
Bio-Sch-Alb_AEG-50_2019_1	170.031	170.174	0.0841578
Bio-Sch-Alb_AEG-50_2019_10	310.124	310.705	0.187605
Bio-Sch-Alb_AEG-50_2019_11	332.959	333.587	0.188889
Bio-Sch-Alb_AEG-50_2019_12	312.815	313.449	0.202808
Bio-Sch-Alb_AEG-50_2019_13	216.111	216.339	0.105468
Bio-Sch-Alb_AEG-50_2019_14	157.817	157.99	0.109252
Bio-Sch-Alb_AEG-50_2019_2	111.33	111.417	0.077473
Bio-Sch-Alb_AEG-50_2019_3	360.615	361.56	0.261875
Bio-Sch-Alb_AEG-50_2019_4	469.937	471.415	0.314458
Bio-Sch-Alb_AEG-50_2019_5	479.069	480.267	0.250046
Bio-Sch-Alb_AEG-50_2019_6	401.656	402.148	0.122398
Bio-Sch-Alb_AEG-50_2019_7	458.461	459.265	0.175351
Bio-Sch-Alb_AEG-50_2019_8	515.062	516.515	0.282039
Bio-Sch-Alb_AEG-50_2019_9	244.656	244.853	0.0805023
Bio-Sch-Alb_AEG-50_2020_1	161.573	161.866	0.181176
Bio-Sch-Alb_AEG-50_2020_10	585.22	587.583	0.403808
Bio-Sch-Alb_AEG-50_2020_11	418.716	419.911	0.285533
Bio-Sch-Alb_AEG-50_2020_12	310.372	311.244	0.281127
Bio-Sch-Alb_AEG-50_2020_13	302.569	303.554	0.325407
Bio-Sch-Alb_AEG-50_2020_2	138.62	138.835	0.15485
Bio-Sch-Alb_AEG-50_2020_3	267.998	268.624	0.233254
Bio-Sch-Alb_AEG-50_2020_4	334.305	335.168	0.258086
Bio-Sch-Alb_AEG-50_2020_5	380.289	381.362	0.282242
Bio-Sch-Alb_AEG-50_2020_6	522.209	524.104	0.362838
Bio-Sch-Alb_AEG-50_2020_7	698.537	701.308	0.396675
Bio-Sch-Alb_AEG-50_2020_8	613.563	615.993	0.396129
Bio-Sch-Alb_AEG-50_2020_9	656.182	658.6	0.368623
Bio-Sch-Alb_AEW-06_2019_1	172.279	172.371	0.0534495
Bio-Sch-Alb_AEW-06_2019_10	182.672	182.823	0.082734
Bio-Sch-Alb_AEW-06_2019_11	118.357	118.418	0.0512401
Bio-Sch-Alb_AEW-06_2019_12	119.87	119.896	0.021995
Bio-Sch-Alb_AEW-06_2019_13	82.008	82.0196	0.0141937
Bio-Sch-Alb_AEW-06_2019_14	86.6094	86.6279	0.0213301
Bio-Sch-Alb_AEW-06_2019_2	73.7928	73.8314	0.0522465
Bio-Sch-Alb_AEW-06_2019_3	178.696	178.792	0.053727
Bio-Sch-Alb_AEW-06_2019_4	296.167	296.52	0.119099
Bio-Sch-Alb_AEW-06_2019_5	407.62	408.176	0.136549
Bio-Sch-Alb_AEW-06_2019_6	304.422	304.871	0.147402
Bio-Sch-Alb_AEW-06_2019_7	324.846	325.271	0.130869
Bio-Sch-Alb_AEW-06_2019_8	228.598	228.822	0.0978004
Bio-Sch-Alb_AEW-06_2019_9	205.215	205.365	0.0732859
Bio-Sch-Alb_AEW-06_2020_1	140.351	140.537	0.132049
Bio-Sch-Alb_AEW-06_2020_10	238.055	238.463	0.171516
Bio-Sch-Alb_AEW-06_2020_11	161.253	161.391	0.0860433
Bio-Sch-Alb_AEW-06_2020_12	121.793	121.857	0.0526602
Bio-Sch-Alb_AEW-06_2020_13	88.7449	88.849	0.117332
Bio-Sch-Alb_AEW-06_2020_2	143.43	143.539	0.0758063
Bio-Sch-Alb_AEW-06_2020_3	84.3732	84.4121	0.0461426
Bio-Sch-Alb_AEW-06_2020_4	133.354	133.428	0.0555718
Bio-Sch-Alb_AEW-06_2020_5	177.161	177.308	0.0827089
Bio-Sch-Alb_AEW-06_2020_6	260.183	260.585	0.154694
Bio-Sch-Alb_AEW-06_2020_7	313.908	314.794	0.282248
Bio-Sch-Alb_AEW-06_2020_8	256.812	257.234	0.164442
Bio-Sch-Alb_AEW-06_2020_9	256.772	257.346	0.223765
BR-FLE_Lh-01_2019_1	361.768	361.985	0.0599739
BR-FLE_Lh-01_2019_2	493.543	494.158	0.124571
BR-FLE_Lh-01_2019_3	260.171	260.298	0.0489859
BR-FLE_Lh-01_2019_4	251.856	251.995	0.0549983
BR-FLE_Lh-01_2019_5	186.583	186.651	0.0367781
BR-FLE_Lh-01_2019_6	183.042	183.17	0.0699124
BR-FLE_Lh-01_2019_7	197.059	197.343	0.14422
BR-FLE_Lh-01_2019_8	148.534	148.773	0.160833
BR-FLE_Lh-01_2019_9	63.8003	63.8429	0.066723
BR-FLE_Lh-01_2020_1	294.188	294.502	0.10673
BR-FLE_Lh-01_2020_10	512.736	515.177	0.476046
BR-FLE_Lh-01_2020_11	408.137	408.972	0.204627
BR-FLE_Lh-01_2020_12	366.524	367.311	0.214669
BR-FLE_Lh-01_2020_13	233.601	234.062	0.197539
BR-FLE_Lh-01_2020_14	169.723	169.954	0.136292
BR-FLE_Lh-01_2020_15	138.4	138.545	0.104703
BR-FLE_Lh-01_2020_2	356.492	358.03	0.431262
BR-FLE_Lh-01_2020_3	610.393	613.411	0.494347
BR-FLE_Lh-01_2020_4	701.762	703.601	0.262059
BR-FLE_Lh-01_2020_5	696.354	698.816	0.353495
BR-FLE_Lh-01_2020_6	498.101	500.908	0.563641
BR-FLE_Lh-01_2020_7	492.369	495.543	0.644671
BR-FLE_Lh-01_2020_8	331.876	332.91	0.311331
BR-FLE_Lh-01_2020_9	416.506	422.572	1.45653
BR-FLE_Rb-01_2019_1	298.601	298.837	0.0791999
BR-FLE_Rb-01_2019_10	186.882	187.133	0.134197
BR-FLE_Rb-01_2019_11	235.684	235.963	0.118427
BR-FLE_Rb-01_2019_12	174.625	174.751	0.0717439
BR-FLE_Rb-01_2019_2	162.86	163.015	0.0955765
BR-FLE_Rb-01_2019_3	162.484	162.577	0.0572298
BR-FLE_Rb-01_2019_4	66.7657	66.7955	0.0447105
BR-FLE_Rb-01_2019_5	110.559	110.609	0.0451792
BR-FLE_Rb-01_2019_6	184.257	184.384	0.068566
BR-FLE_Rb-01_2019_7	248.758	248.939	0.072905
BR-FLE_Rb-01_2019_8	39.8857	39.8994	0.0342441
BR-FLE_Rb-01_2019_9	161.534	161.66	0.0775601
BR-FLE_Rb-01_2020_1	287.515	287.899	0.13364
BR-FLE_Rb-01_2020_10	405.714	405.711	-0.000637143
BR-FLE_Rb-01_2020_11	362.226	363.265	0.28667
BR-FLE_Rb-01_2020_12	338.36	339.141	0.230764
BR-FLE_Rb-01_2020_13	256.383	256.845	0.180205
BR-FLE_Rb-01_2020_14	181.007	181.255	0.137193
BR-FLE_Rb-01_2020_15	199.576	199.72	0.0719472
BR-FLE_Rb-01_2020_2	330.427	331.006	0.175016
BR-FLE_Rb-01_2020_3	409.828	410.858	0.25147
BR-FLE_Rb-01_2020_4	386.528	387.697	0.302472
BR-FLE_Rb-01_2020_5	440.461	441.844	0.314035
BR-FLE_Rb-01_2020_6	525.377	527.262	0.358771
BR-FLE_Rb-01_2020_7	582.241	584.393	0.369598
BR-FLE_Rb-01_2020_8	376.958	377.656	0.185067
BR-FLE_Rb-01_2020_9	526.405	528.576	0.412395
BR-OHT_AL-2_2019_1	273.401	273.827	0.155762
BR-OHT_AL-2_2019_10	477.609	478.095	0.101771
BR-OHT_AL-2_2019_11	542.321	543.189	0.160127
BR-OHT_AL-2_2019_12	393.011	393.915	0.230086
BR-OHT_AL-2_2019_13	209.566	209.734	0.080152
BR-OHT_AL-2_2019_14	223.972	224.253	0.125726
BR-OHT_AL-2_2019_15	181.705	182.027	0.177005
BR-OHT_AL-2_2019_2	204.555	204.82	0.129653
BR-OHT_AL-2_2019_3	197.371	197.536	0.0840261
BR-OHT_AL-2_2019_4	428.506	429.216	0.165681
BR-OHT_AL-2_2019_5	482.837	483.657	0.169925
BR-OHT_AL-2_2019_6	236.832	236.978	0.0615714
BR-OHT_AL-2_2019_7	377.363	377.761	0.105408
BR-OHT_AL-2_2019_8	312.655	312.844	0.060325
BR-OHT_AL-2_2019_9	292.452	292.621	0.0580026
BR-OHT_AL-2_2020_1	199.477	199.959	0.241405
BR-OHT_AL-2_2020_10	797.989	800.942	0.370155
BR-OHT_AL-2_2020_11	547.679	548.915	0.225693
BR-OHT_AL-2_2020_12	406.234	407.254	0.25107
BR-OHT_AL-2_2020_13	377.52	378.501	0.259978
BR-OHT_AL-2_2020_14	192.366	192.785	0.218046
BR-OHT_AL-2_2020_15	186.46	187.3	0.450553
BR-OHT_AL-2_2020_2	289.1	289.855	0.260929
BR-OHT_AL-2_2020_3	476.94	478.479	0.322703
BR-OHT_AL-2_2020_4	503.222	504.99	0.351215
BR-OHT_AL-2_2020_5	553.58	555.649	0.373816
BR-OHT_AL-2_2020_6	1029.18	1034.21	0.488859
BR-OHT_AL-2_2020_7	905.456	909.872	0.48778
BR-OHT_AL-2_2020_8	706.149	708.467	0.328374
BR-OHT_AL-2_2020_9	893.116	896.207	0.346038
BR-OHT_GL-1_2019_1	292.705	293.074	0.126254
BR-OHT_GL-1_2019_10	219.368	219.514	0.0664692
BR-OHT_GL-1_2019_11	426.284	426.881	0.139841
BR-OHT_GL-1_2019_12	456.972	457.892	0.201339
BR-OHT_GL-1_2019_13	259.74	260.017	0.106494
BR-OHT_GL-1_2019_14	172.709	172.931	0.128874
BR-OHT_GL-1_2019_15	76.8216	76.8581	0.0474507
BR-OHT_GL-1_2019_2	210.547	210.722	0.0832142
BR-OHT_GL-1_2019_3	266.732	266.969	0.0888218
BR-OHT_GL-1_2019_4	349.943	349.941	-0.00050032
BR-OHT_GL-1_2019_5	219.636	219.83	0.0880734
BR-OHT_GL-1_2019_6	374.846	375.263	0.111422
BR-OHT_GL-1_2019_7	315.9	316.113	0.0671883
BR-OHT_GL-1_2019_8	175.191	175.253	0.0355109
BR-OHT_GL-1_2019_9	397.127	397.423	0.0745317
BR-OHT_GL-1_2020_1	245.571	245.899	0.133465
BR-OHT_GL-1_2020_10	713.807	716.891	0.432018
BR-OHT_GL-1_2020_11	599.707	601.546	0.306544
BR-OHT_GL-1_2020_12	350.524	351.285	0.217163
BR-OHT_GL-1_2020_13	315.71	316.271	0.177885
BR-OHT_GL-1_2020_14	160.634	160.839	0.127851
BR-OHT_GL-1_2020_2	318.107	318.515	0.128203
BR-OHT_GL-1_2020_3	640.718	642.479	0.274957
BR-OHT_GL-1_2020_4	599.678	601.291	0.26901
BR-OHT_GL-1_2020_5	637.766	639.996	0.349597
BR-OHT_GL-1_2020_6	854.665	858.105	0.402498
BR-OHT_GL-1_2020_7	1003.24	1008.03	0.477664
BR-OHT_GL-1_2020_8	841.052	845.146	0.486804
BR-OHT_GL-1_2020_9	772.712	775.965	0.420962
BR-OHT_TG-3_2019_1	231.978	232.614	0.274499
BR-OHT_TG-3_2019_10	214.447	214.599	0.0712567
BR-OHT_TG-3_2019_11	361.766	362.339	0.158215
BR-OHT_TG-3_2019_12	320.25	320.829	0.180872
BR-OHT_TG-3_2019_13	202.586	202.823	0.116706
BR-OHT_TG-3_2019_14	160.7	160.8	0.0623163
BR-OHT_TG-3_2019_15	83.0754	83.1145	0.0471076
BR-OHT_TG-3_2019_2	201.663	202.042	0.187771
BR-OHT_TG-3_2019_3	223.873	224.156	0.12673
BR-OHT_TG-3_2019_4	468.179	468.176	-0.000556292
BR-OHT_TG-3_2019_5	455.098	455.907	0.177866
BR-OHT_TG-3_2019_6	263.151	263.433	0.107105
BR-OHT_TG-3_2019_8	161.485	161.598	0.0704698
BR-OHT_TG-3_2019_9	383.523	384.098	0.150046
BR-OHT_TG-3_2020_1	213.128	213.469	0.159744
BR-OHT_TG-3_2020_10	588.908	590.641	0.294214
BR-OHT_TG-3_2020_11	486.042	487.606	0.321808
BR-OHT_TG-3_2020_12	378.842	379.884	0.275075
BR-OHT_TG-3_2020_13	361.569	362.49	0.25456
BR-OHT_TG-3_2020_14	242.15	242.76	0.25191
BR-OHT_TG-3_2020_15	206.132	206.698	0.274632
BR-OHT_TG-3_2020_2	231.601	232.075	0.204808
BR-OHT_TG-3_2020_3	345.764	346.462	0.20191
BR-OHT_TG-3_2020_4	334.524	335.206	0.203901
BR-OHT_TG-3_2020_5	189.981	190.151	0.089331
BR-OHT_TG-3_2020_6	692.742	695.247	0.361731
BR-OHT_TG-3_2020_7	615.8	618.052	0.365724
BR-OHT_TG-3_2020_8	490.648	492.116	0.299272
BR-OHT_TG-3_2020_9	543.322	544.634	0.241429
BR-Rhön_Abstroda-1_2020_1	136.458	136.613	0.113289
BR-Rhön_Abstroda-1_2020_10	270.659	271.39	0.270103
BR-Rhön_Abstroda-1_2020_11	275.447	275.967	0.188984
BR-Rhön_Abstroda-1_2020_12	204.375	204.8	0.207713
BR-Rhön_Abstroda-1_2020_13	134.151	134.327	0.131105
BR-Rhön_Abstroda-1_2020_14	110.634	110.719	0.0771603
BR-Rhön_Abstroda-1_2020_2	232.419	232.777	0.153754
BR-Rhön_Abstroda-1_2020_3	300.335	300.657	0.107276
BR-Rhön_Abstroda-1_2020_4	408.138	408.677	0.132049
BR-Rhön_Abstroda-1_2020_5	446.837	448.114	0.285627
BR-Rhön_Abstroda-1_2020_6	461.995	462.763	0.166307
BR-Rhön_Abstroda-1_2020_7	498.359	499.312	0.191302
BR-Rhön_Abstroda-1_2020_8	496.805	497.929	0.226209
BR-Rhön_Abstroda-1_2020_9	456.126	457.227	0.241377
BR-Rhön_Melperts-2_2020_1	320.741	321.165	0.13225
BR-Rhön_Melperts-2_2020_10	435.37	435.875	0.115989
BR-Rhön_Melperts-2_2020_11	409.856	410.515	0.160834
BR-Rhön_Melperts-2_2020_12	310.898	311.39	0.158195
BR-Rhön_Melperts-2_2020_13	172.19	172.357	0.096562
BR-Rhön_Melperts-2_2020_14	143.948	144.146	0.13724
BR-Rhön_Melperts-2_2020_2	409.407	410.013	0.148219
BR-Rhön_Melperts-2_2020_3	590.89	591.788	0.151917
BR-Rhön_Melperts-2_2020_4	698.351	699.565	0.173919
BR-Rhön_Melperts-2_2020_5	221.221	221.407	0.0837076
BR-Rhön_Melperts-2_2020_6	790.224	791.96	0.219638
BR-Rhön_Melperts-2_2020_7	806.997	808.657	0.205618
BR-Rhön_Melperts-2_2020_8	755.027	756.659	0.216175
BR-Rhön_Melperts-2_2020_9	548.104	549.161	0.192778
BR-Rhön_Mittelaschenbach-4_2020_1	382.017	382.557	0.141556
BR-Rhön_Mittelaschenbach-4_2020_10	266.294	266.546	0.0942972
BR-Rhön_Mittelaschenbach-4_2020_11	242.525	242.831	0.126351
BR-Rhön_Mittelaschenbach-4_2020_12	231.248	231.57	0.13908
BR-Rhön_Mittelaschenbach-4_2020_13	196.901	197.102	0.101964
BR-Rhön_Mittelaschenbach-4_2020_14	164.754	164.92	0.100531
BR-Rhön_Mittelaschenbach-4_2020_2	380.952	381.645	0.181868
BR-Rhön_Mittelaschenbach-4_2020_3	403.018	403.726	0.175865
BR-Rhön_Mittelaschenbach-4_2020_4	425.602	426.415	0.191034
BR-Rhön_Mittelaschenbach-4_2020_5	470.995	472.118	0.238588
BR-Rhön_Mittelaschenbach-4_2020_6	479.566	480.299	0.152813
BR-Rhön_Mittelaschenbach-4_2020_7	461.493	462.228	0.159289
BR-Rhön_Mittelaschenbach-4_2020_8	475.708	476.446	0.155023
BR-Rhön_Mittelaschenbach-4_2020_9	434.517	435.134	0.142077
BR-Rhön_Schenklengsfeld-3_2020_1	251.002	251.236	0.092887
BR-Rhön_Schenklengsfeld-3_2020_10	268.821	269.303	0.179416
BR-Rhön_Schenklengsfeld-3_2020_11	286.535	287.097	0.19619
BR-Rhön_Schenklengsfeld-3_2020_12	192.589	192.829	0.124606
BR-Rhön_Schenklengsfeld-3_2020_13	149.459	149.551	0.0615599
BR-Rhön_Schenklengsfeld-3_2020_14	111.961	112.072	0.0985486
BR-Rhön_Schenklengsfeld-3_2020_2	329.647	330.074	0.129641
BR-Rhön_Schenklengsfeld-3_2020_3	462.435	463.3	0.187104
BR-Rhön_Schenklengsfeld-3_2020_4	572.394	573.696	0.227495
BR-Rhön_Schenklengsfeld-3_2020_5	525.769	527.011	0.236236
BR-Rhön_Schenklengsfeld-3_2020_6	509.413	510.247	0.163804
BR-Rhön_Schenklengsfeld-3_2020_7	487.343	488.177	0.171204
BR-Rhön_Schenklengsfeld-3_2020_8	516.042	517.172	0.218842
BR-Rhön_Schenklengsfeld-3_2020_9	354.62	355.186	0.159498
BR-SCH_Db-01_2019_1	590.208	591.964	0.297621
BR-SCH_Db-01_2019_10	101.885	101.91	0.024077
BR-SCH_Db-01_2019_11	85.0206	85.04	0.0228142
BR-SCH_Db-01_2019_2	364.306	364.856	0.150992
BR-SCH_Db-01_2019_3	287.784	288.04	0.0890547
BR-SCH_Db-01_2019_4	280.353	280.647	0.104787
BR-SCH_Db-01_2019_5	328.71	329.135	0.129372
BR-SCH_Db-01_2019_6	289.395	289.646	0.0865328
BR-SCH_Db-01_2019_7	245.456	245.67	0.0872642
BR-SCH_Db-01_2019_8	154.54	154.602	0.0403296
BR-SCH_Db-01_2019_9	127.238	127.288	0.0399593
BR-SCH_Db-01_2020_10	298.5	299.077	0.193192
BR-SCH_Db-01_2020_11	208.97	209.333	0.173931
BR-SCH_Db-01_2020_12	283.776	284.019	0.0858631
BR-SCH_Db-01_2020_13	142.829	142.967	0.096365
BR-SCH_Db-01_2020_14	192.34	192.619	0.144962
BR-SCH_Db-01_2020_2	157.224	157.537	0.199089
BR-SCH_Db-01_2020_3	228.711	229.43	0.314162
BR-SCH_Db-01_2020_4	310.847	311.475	0.201788
BR-SCH_Db-01_2020_5	371.22	372.092	0.234723
BR-SCH_Db-01_2020_6	409.541	410.635	0.266985
BR-SCH_Db-01_2020_7	337.087	337.892	0.238983
BR-SCH_Db-01_2020_8	301.219	301.862	0.213269
BR-SCH_Db-01_2020_9	261.428	262.045	0.235876
BR-SCH_Kb-01_2019_1	519.743	521.183	0.276934
BR-SCH_Kb-01_2019_10	226.784	226.972	0.0827403
BR-SCH_Kb-01_2019_11	171.665	171.776	0.0642289
BR-SCH_Kb-01_2019_12	152.545	152.628	0.0543146
BR-SCH_Kb-01_2019_2	385.581	386.097	0.133764
BR-SCH_Kb-01_2019_3	482.853	482.515	-0.0699793
BR-SCH_Kb-01_2019_4	437.625	438.047	0.0965872
BR-SCH_Kb-01_2019_5	358.232	358.23	-0.000466103
BR-SCH_Kb-01_2019_6	515.388	516.032	0.124929
BR-SCH_Kb-01_2019_7	559.391	560.107	0.127896
BR-SCH_Kb-01_2019_8	327.373	327.8	0.130534
BR-SCH_Kb-01_2019_9	247.18	247.397	0.0877982
BR-SCH_Kb-01_2020_1	231.185	231.427	0.104745
BR-SCH_Kb-01_2020_10	619.765	621.8	0.328411
BR-SCH_Kb-01_2020_11	449.539	450.614	0.239101
BR-SCH_Kb-01_2020_12	336.89	337.549	0.195482
BR-SCH_Kb-01_2020_13	332.716	333.381	0.199799
BR-SCH_Kb-01_2020_14	220.844	221.179	0.151647
BR-SCH_Kb-01_2020_15	136.63	136.818	0.137228
BR-SCH_Kb-01_2020_2	251.838	252.203	0.144648
BR-SCH_Kb-01_2020_3	284.297	285.212	0.321679
BR-SCH_Kb-01_2020_4	297.404	297.866	0.15521
BR-SCH_Kb-01_2020_5	579.699	581.315	0.278808
BR-SCH_Kb-01_2020_6	606.502	609.328	0.466087
BR-SCH_Kb-01_2020_7	616.952	619.129	0.352765
BR-SCH_Kb-01_2020_8	612.638	614.725	0.340612
BR-SCH_Kb-01_2020_9	645.603	647.784	0.337832
BSG-SW_Atzenbach_2020_1	351.355	351.917	0.159903
BSG-SW_Atzenbach_2020_10	370.4	371.207	0.21788
BSG-SW_Atzenbach_2020_11	351.211	351.828	0.175734
BSG-SW_Atzenbach_2020_12	526.547	528.36	0.344282
BSG-SW_Atzenbach_2020_13	225.395	225.736	0.151533
BSG-SW_Atzenbach_2020_14	255.772	256.196	0.165892
BSG-SW_Atzenbach_2020_15	263.569	264.078	0.193033
BSG-SW_Atzenbach_2020_2	302.611	303.099	0.161491
BSG-SW_Atzenbach_2020_3	418.846	419.95	0.263633
BSG-SW_Atzenbach_2020_4	469.067	470.376	0.278899
BSG-SW_Atzenbach_2020_5	501.305	502.79	0.296229
BSG-SW_Atzenbach_2020_6	581.628	583.225	0.274484
BSG-SW_Atzenbach_2020_7	526.94	528.374	0.272095
BSG-SW_Atzenbach_2020_8	548.593	551.672	0.561335
BSG-SW_Atzenbach_2020_9	687.736	689.682	0.283055
BSG-SW_Kürnberg_2020_1	476.99	478.254	0.264873
BSG-SW_Kürnberg_2020_10	534.329	535.353	0.191605
BSG-SW_Kürnberg_2020_11	516.043	517.56	0.293881
BSG-SW_Kürnberg_2020_12	541.781	543.914	0.393793
BSG-SW_Kürnberg_2020_13	270.246	270.506	0.0965202
BSG-SW_Kürnberg_2020_14	295.049	295.485	0.147564
BSG-SW_Kürnberg_2020_15	246.632	246.936	0.12329
BSG-SW_Kürnberg_2020_2	459.359	460.375	0.221196
BSG-SW_Kürnberg_2020_3	542.758	544.364	0.295734
BSG-SW_Kürnberg_2020_4	611.476	613.577	0.343561
BSG-SW_Kürnberg_2020_5	624.873	626.429	0.248914
BSG-SW_Kürnberg_2020_6	766.462	770.784	0.563945
BSG-SW_Kürnberg_2020_7	824.346	826.854	0.304136
BSG-SW_Kürnberg_2020_8	804.476	807.287	0.349351
BSG-SW_Kürnberg_2020_9	495.407	496.759	0.27285
BSG-SW_Wittenschwand_2020_1	395.58	396.217	0.161011
BSG-SW_Wittenschwand_2020_10	648.766	650.206	0.221973
BSG-SW_Wittenschwand_2020_11	548.709	549.659	0.173193
BSG-SW_Wittenschwand_2020_12	586.992	587.917	0.157498
BSG-SW_Wittenschwand_2020_13	292.626	292.786	0.0546369
BSG-SW_Wittenschwand_2020_14	237.327	237.499	0.0724747
BSG-SW_Wittenschwand_2020_15	224.216	224.324	0.0478786
BSG-SW_Wittenschwand_2020_2	449.383	449.851	0.104098
BSG-SW_Wittenschwand_2020_3	733.036	735.775	0.3736
BSG-SW_Wittenschwand_2020_4	899.392	903.237	0.42751
BSG-SW_Wittenschwand_2020_5	687.105	688.343	0.180212
BSG-SW_Wittenschwand_2020_6	1077.89	1080.9	0.279376
BSG-SW_Wittenschwand_2020_7	1153.89	1157.52	0.314511
BSG-SW_Wittenschwand_2020_8	1152.26	1155.36	0.269079
BSG-SW_Wittenschwand_2020_9	1017.39	1020.05	0.260965
FFM_FFM-WiGa_2020_1	314.006	314.59	0.186191
FFM_FFM-WiGa_2020_10	556.668	558.049	0.248095
FFM_FFM-WiGa_2020_11	517.952	519.455	0.290185
FFM_FFM-WiGa_2020_12	446.867	447.789	0.206355
FFM_FFM-WiGa_2020_13	513.913	515.467	0.302412
FFM_FFM-WiGa_2020_14	264.454	265.166	0.269037
FFM_FFM-WiGa_2020_15	241.123	241.432	0.128342
FFM_FFM-WiGa_2020_2	314.272	314.826	0.176191
FFM_FFM-WiGa_2020_3	411.482	412.312	0.201606
FFM_FFM-WiGa_2020_4	408.867	409.485	0.151162
FFM_FFM-WiGa_2020_5	672.356	674.82	0.366388
FFM_FFM-WiGa_2020_6	672.92	674.948	0.301305
FFM_FFM-WiGa_2020_7	733.263	735.423	0.294549
FFM_FFM-WiGa_2020_8	650.119	651.66	0.237016
FFM_FFM-WiGa_2020_9	559.612	560.971	0.242875
HTW_HTW-DD01_2019_1	291.128	291.402	0.0941223
HTW_HTW-DD01_2019_10	538.654	538.277	-0.0698611
HTW_HTW-DD01_2019_11	528.527	528.158	-0.0696837
HTW_HTW-DD01_2019_12	531.543	532.389	0.159275
HTW_HTW-DD01_2019_13	518.404	519.138	0.141638
HTW_HTW-DD01_2019_14	476.583	477.449	0.181802
HTW_HTW-DD01_2019_15	333.019	333.381	0.108741
HTW_HTW-DD01_2019_2	496.316	497.31	0.200335
HTW_HTW-DD01_2019_3	329.814	330.383	0.172404
HTW_HTW-DD01_2019_4	553.246	554.471	0.221349
HTW_HTW-DD01_2019_5	528.263	527.895	-0.0698167
HTW_HTW-DD01_2019_6	512.671	512.312	-0.0699511
HTW_HTW-DD01_2019_7	567.721	567.324	-0.0699177
HTW_HTW-DD01_2019_8	439.751	440.244	0.11225
HTW_HTW-DD01_2019_9	545.42	545.039	-0.0698779
HTW_HTW-DD01_2020_1	384.862	385.711	0.220672
HTW_HTW-DD01_2020_10	953.398	957.191	0.397847
HTW_HTW-DD01_2020_11	747.956	751.173	0.43002
HTW_HTW-DD01_2020_12	670.798	674.042	0.483596
HTW_HTW-DD01_2020_13	599.203	601.029	0.304773
HTW_HTW-DD01_2020_2	624.595	626.037	0.230785
HTW_HTW-DD01_2020_3	523.089	524.751	0.317796
HTW_HTW-DD01_2020_4	541.482	543.361	0.347023
HTW_HTW-DD01_2020_5	826.121	829.222	0.375396
HTW_HTW-DD01_2020_6	1189.63	1195.5	0.493382
HTW_HTW-DD01_2020_7	1068.74	1073.92	0.484065
HTW_HTW-DD01_2020_8	1020.04	1025.59	0.543845
HTW_HTW-DD01_2020_9	989.694	994.954	0.531413
IGB-Stechlin_Standort-D_2020_1	423.148	424.537	0.328393
IGB-Stechlin_Standort-D_2020_10	136.669	136.825	0.114303
IGB-Stechlin_Standort-D_2020_11	405.873	407.487	0.39764
IGB-Stechlin_Standort-D_2020_12	224.126	224.556	0.191904
IGB-Stechlin_Standort-D_2020_13	317.233	318.221	0.311531
IGB-Stechlin_Standort-D_2020_14	199.917	200.305	0.193803
IGB-Stechlin_Standort-D_2020_2	492.77	494.116	0.273291
IGB-Stechlin_Standort-D_2020_3	626.307	627.923	0.25792
IGB-Stechlin_Standort-D_2020_4	760.986	764.002	0.396311
IGB-Stechlin_Standort-D_2020_5	743.175	745.657	0.333897
IGB-Stechlin_Standort-D_2020_6	704.625	707.295	0.378886
IGB-Stechlin_Standort-D_2020_7	690.109	692.239	0.308567
IGB-Stechlin_Standort-D_2020_8	652.808	654.864	0.314983
IGB-Stechlin_Standort-D_2020_9	594.514	597.616	0.521738
IGB-Stechlin_Tradenluch-2_2020_1	274.367	275.048	0.248193
IGB-Stechlin_Tradenluch-2_2020_10	331.01	331.511	0.151297
IGB-Stechlin_Tradenluch-2_2020_11	255.657	256.168	0.199833
IGB-Stechlin_Tradenluch-2_2020_12	192.886	193.164	0.144202
IGB-Stechlin_Tradenluch-2_2020_13	96.8575	96.9873	0.134041
IGB-Stechlin_Tradenluch-2_2020_14	92.1925	92.309	0.126324
IGB-Stechlin_Tradenluch-2_2020_2	370.442	371.108	0.179928
IGB-Stechlin_Tradenluch-2_2020_3	446.522	447.883	0.304835
IGB-Stechlin_Tradenluch-2_2020_4	617.423	619.455	0.329045
IGB-Stechlin_Tradenluch-2_2020_5	624.597	626.946	0.376045
IGB-Stechlin_Tradenluch-2_2020_6	541.898	543.317	0.261921
IGB-Stechlin_Tradenluch-2_2020_7	557.205	558.663	0.261593
IGB-Stechlin_Tradenluch-2_2020_8	552.875	554.106	0.222555
IGB-Stechlin_Tradenluch-2_2020_9	507.649	509.179	0.301328
IGB_Mügg-1_2019_1	245.43	245.623	0.0786599
IGB_Mügg-1_2019_2	229.193	229.372	0.0780291
IGB_Mügg-1_2019_3	255.966	256.4	0.169712
IGB_Mügg-1_2019_4	181.079	181.24	0.0891952
IGB_Mügg-1_2019_5	175.619	175.874	0.145594
IGB_Mügg-1_2020_1	199.771	199.954	0.0917096
IGB_Mügg-1_2020_10	352.397	353.197	0.226957
IGB_Mügg-1_2020_11	368.613	369.778	0.316095
IGB_Mügg-1_2020_12	275.333	275.829	0.180006
IGB_Mügg-1_2020_13	185.58	185.839	0.139237
IGB_Mügg-1_2020_14	161.405	161.537	0.0813751
IGB_Mügg-1_2020_15	102.567	102.596	0.0287235
IGB_Mügg-1_2020_2	288.915	289.375	0.159124
IGB_Mügg-1_2020_3	341.076	341.79	0.209128
IGB_Mügg-1_2020_4	412.669	413.459	0.191436
IGB_Mügg-1_2020_5	438.855	439.707	0.194073
IGB_Mügg-1_2020_6	443.073	444.071	0.225327
IGB_Mügg-1_2020_7	433.312	434.227	0.211144
IGB_Mügg-1_2020_8	405.066	405.736	0.165577
IGB_Mügg-1_2020_9	420.262	421.145	0.210086
LCC_LCC-AWS-01_2019_1	52.0053	52.0148	0.0181959
LCC_LCC-AWS-01_2019_10	176.569	176.664	0.0540337
LCC_LCC-AWS-01_2019_11	192.685	192.85	0.0856674
LCC_LCC-AWS-01_2019_12	129.089	129.174	0.0658856
LCC_LCC-AWS-01_2019_13	112.41	112.482	0.0640384
LCC_LCC-AWS-01_2019_14	89.4171	89.4572	0.0447763
LCC_LCC-AWS-01_2019_2	186.432	186.587	0.0828243
LCC_LCC-AWS-01_2019_3	127.491	127.586	0.0745192
LCC_LCC-AWS-01_2019_4	198.359	198.63	0.136623
LCC_LCC-AWS-01_2019_5	285.159	285.546	0.135936
LCC_LCC-AWS-01_2019_6	444.662	445.249	0.131995
LCC_LCC-AWS-01_2019_7	262.334	262.476	0.0539462
LCC_LCC-AWS-01_2019_8	232.423	232.626	0.0874548
LCC_LCC-AWS-01_2019_9	247.526	247.791	0.106961
LCC_LCC-AWS-01_2020_1	306.072	306.482	0.134095
LCC_LCC-AWS-01_2020_10	773.891	776.329	0.315008
LCC_LCC-AWS-01_2020_11	576.034	577.243	0.209805
LCC_LCC-AWS-01_2020_12	501.226	502.506	0.255346
LCC_LCC-AWS-01_2020_13	469.231	470.238	0.214591
LCC_LCC-AWS-01_2020_14	326.677	327.168	0.150225
LCC_LCC-AWS-01_2020_15	223.591	223.793	0.0903838
LCC_LCC-AWS-01_2020_2	491.383	492.539	0.235328
LCC_LCC-AWS-01_2020_3	576.363	577.721	0.235609
LCC_LCC-AWS-01_2020_4	538.998	540.447	0.268806
LCC_LCC-AWS-01_2020_5	761.335	764.033	0.354314
LCC_LCC-AWS-01_2020_6	890.835	894.296	0.388602
LCC_LCC-AWS-01_2020_7	1015.65	1020.15	0.443544
LCC_LCC-AWS-01_2020_8	939.368	942.375	0.320132
LCC_LCC-AWS-01_2020_9	850.348	853.3	0.347198
LCC_LCC-AWS-02_2019_10	267.79	268.223	0.16174
LCC_LCC-AWS-02_2019_11	257.561	257.836	0.10694
LCC_LCC-AWS-02_2019_12	272.126	272.413	0.105376
LCC_LCC-AWS-02_2019_13	79.7084	79.7641	0.069848
LCC_LCC-AWS-02_2019_14	106.333	106.423	0.0848691
LCC_LCC-AWS-02_2019_2	212.879	213.198	0.149983
LCC_LCC-AWS-02_2019_3	74.467	74.5303	0.0850792
LCC_LCC-AWS-02_2019_4	220.24	220.509	0.122177
LCC_LCC-AWS-02_2019_5	310.021	310.533	0.165062
LCC_LCC-AWS-02_2019_6	445.002	446.179	0.264509
LCC_LCC-AWS-02_2019_7	141.497	141.645	0.104495
LCC_LCC-AWS-02_2019_8	339.989	340.602	0.180246
LCC_LCC-AWS-02_2019_9	328.17	328.696	0.160131
LCC_LCC-AWS-02_2020_1	238.918	239.355	0.182838
LCC_LCC-AWS-02_2020_10	464.142	465.416	0.274463
LCC_LCC-AWS-02_2020_11	329.997	330.464	0.141375
LCC_LCC-AWS-02_2020_12	300.673	301.249	0.191624
LCC_LCC-AWS-02_2020_13	235.9	236.257	0.151073
LCC_LCC-AWS-02_2020_14	142.217	142.384	0.117007
LCC_LCC-AWS-02_2020_15	131.493	131.632	0.105773
LCC_LCC-AWS-02_2020_2	235.215	235.707	0.209444
LCC_LCC-AWS-02_2020_3	269.572	269.963	0.144904
LCC_LCC-AWS-02_2020_4	289.912	290.367	0.156887
LCC_LCC-AWS-02_2020_5	444.924	445.779	0.192379
LCC_LCC-AWS-02_2020_6	580.96	582.82	0.320251
LCC_LCC-AWS-02_2020_7	574.971	576.459	0.258892
LCC_LCC-AWS-02_2020_8	569.848	571.394	0.271313
LCC_LCC-AWS-02_2020_9	517.606	519.432	0.352826
LCC_LCC-LE_2019_1	32.574	32.5922	0.0560872
LCC_LCC-LE_2019_10	356.369	357.032	0.185968
LCC_LCC-LE_2019_11	355.967	356.54	0.161202
LCC_LCC-LE_2019_12	182.395	182.568	0.0946653
LCC_LCC-LE_2019_13	100.754	100.858	0.103247
LCC_LCC-LE_2019_14	93.8311	93.8929	0.0659022
LCC_LCC-LE_2019_15	57.7262	57.7517	0.0442486
LCC_LCC-LE_2019_2	139.297	139.416	0.0853929
LCC_LCC-LE_2019_3	97.2537	97.3044	0.0521398
LCC_LCC-LE_2019_4	199.72	199.901	0.0906812
LCC_LCC-LE_2019_5	461.045	462.048	0.217598
LCC_LCC-LE_2019_6	615.881	617.202	0.214456
LCC_LCC-LE_2019_7	728.634	730.953	0.318175
LCC_LCC-LE_2019_8	334.136	334.635	0.149229
LCC_LCC-LE_2019_9	448.443	449.459	0.226437
LCC_LCC-LE_2020_1	293.783	294.123	0.115905
LCC_LCC-LE_2020_10	893.243	898.417	0.579294
LCC_LCC-LE_2020_11	739.98	742.794	0.380201
LCC_LCC-LE_2020_12	421.5	422.66	0.275226
LCC_LCC-LE_2020_13	386.088	387.789	0.440664
LCC_LCC-LE_2020_14	186.221	186.443	0.119314
LCC_LCC-LE_2020_15	182.264	182.879	0.33738
LCC_LCC-LE_2020_3	582.006	583.564	0.26776
LCC_LCC-LE_2020_4	585.842	586.854	0.172705
LCC_LCC-LE_2020_5	652.937	655.909	0.455025
LCC_LCC-LE_2020_6	882.889	888.953	0.686749
LCC_LCC-LE_2020_7	1067.11	1070.64	0.330959
LCC_LCC-LE_2020_8	890.047	892.948	0.325909
LCC_LCC-LE_2020_9	920.064	925.725	0.615285
MV_ZI_2019_1	246.037	246.315	0.113233
MV_ZI_2019_10	220.576	220.714	0.0625967
MV_ZI_2019_11	270.066	270.38	0.116279
MV_ZI_2019_12	252.758	253.175	0.164623
MV_ZI_2019_13	168.379	168.534	0.0922522
MV_ZI_2019_2	428.254	428.741	0.113746
MV_ZI_2019_3	418.047	418.66	0.146446
MV_ZI_2019_4	323.441	324.012	0.176604
MV_ZI_2019_5	135.001	135.06	0.0439047
MV_ZI_2019_6	297.61	297.878	0.0900221
MV_ZI_2019_7	110.679	110.725	0.0414979
MV_ZI_2019_8	313.261	313.652	0.124769
MV_ZI_2019_9	302.617	302.942	0.107184
MV_ZI_2020_1	195.4	195.717	0.162411
MV_ZI_2020_10	714.067	717.147	0.431342
MV_ZI_2020_11	502.646	504.791	0.42682
MV_ZI_2020_12	496.902	498.595	0.340769
MV_ZI_2020_13	440.987	442.203	0.275944
MV_ZI_2020_14	356.362	357.259	0.251723
MV_ZI_2020_15	276.331	276.735	0.146455
MV_ZI_2020_2	273.742	274.134	0.143313
MV_ZI_2020_3	386.26	387.337	0.278885
MV_ZI_2020_4	374.484	375.513	0.275021
MV_ZI_2020_5	617.714	619.619	0.308452
MV_ZI_2020_6	567.803	569.943	0.376923
MV_ZI_2020_7	677.872	680.262	0.352532
MV_ZI_2020_8	618.175	620.172	0.322948
MV_ZI_2020_9	689.715	692.156	0.354006
NP-BGD_Kühroint-3_2019_1	618.736	620.174	0.232342
NP-BGD_Kühroint-3_2019_10	249.906	250.453	0.219202
NP-BGD_Kühroint-3_2019_11	179.233	179.53	0.165209
NP-BGD_Kühroint-3_2019_2	672.452	671.986	-0.0692484
NP-BGD_Kühroint-3_2019_3	589.656	589.245	-0.0696794
NP-BGD_Kühroint-3_2019_4	610.098	609.674	-0.0695464
NP-BGD_Kühroint-3_2019_5	406.529	407.185	0.161382
NP-BGD_Kühroint-3_2019_6	491.096	492.44	0.273732
NP-BGD_Kühroint-3_2019_7	460.308	461.344	0.225197
NP-BGD_Kühroint-3_2019_8	183.636	183.715	0.0429645
NP-BGD_Kühroint-3_2019_9	261.556	261.784	0.0871569
NP-BGD_Kühroint-3_2020_1	183.727	183.983	0.139332
NP-BGD_Kühroint-3_2020_10	528.502	530.268	0.33421
NP-BGD_Kühroint-3_2020_11	477.453	478.645	0.249538
NP-BGD_Kühroint-3_2020_12	196.162	196.387	0.11437
NP-BGD_Kühroint-3_2020_2	296.073	296.701	0.211972
NP-BGD_Kühroint-3_2020_3	514.3	515.494	0.232241
NP-BGD_Kühroint-3_2020_4	465.805	466.847	0.223683
NP-BGD_Kühroint-3_2020_5	696.89	699.048	0.309638
NP-BGD_Kühroint-3_2020_6	790.024	793.647	0.458598
NP-BGD_Kühroint-3_2020_7	697.204	696.721	-0.0692048
NP-BGD_Kühroint-3_2020_8	757.358	760.284	0.386354
NP-BGD_Kühroint-3_2020_9	541.307	542.681	0.253865
NP-BGD_Schapbach-1_2019_1	234.47	234.691	0.0942634
NP-BGD_Schapbach-1_2019_10	368.907	369.668	0.206409
NP-BGD_Schapbach-1_2019_11	230.47	230.583	0.0491967
NP-BGD_Schapbach-1_2019_12	128.045	128.13	0.0664225
NP-BGD_Schapbach-1_2019_2	678.102	680.609	0.369604
NP-BGD_Schapbach-1_2019_3	749.746	752.976	0.43086
NP-BGD_Schapbach-1_2019_4	741.066	743.198	0.287637
NP-BGD_Schapbach-1_2019_5	521.697	522.452	0.144821
NP-BGD_Schapbach-1_2019_6	530.158	531.053	0.168856
NP-BGD_Schapbach-1_2019_7	46.0297	46.0338	0.00901888
NP-BGD_Schapbach-1_2019_8	145.804	145.86	0.0385101
NP-BGD_Schapbach-1_2019_9	246.066	246.185	0.0483897
NP-BGD_Schapbach-1_2020_1	176.097	176.254	0.0889606
NP-BGD_Schapbach-1_2020_10	659.247	660.782	0.232879
NP-BGD_Schapbach-1_2020_11	527.67	528.962	0.245005
NP-BGD_Schapbach-1_2020_12	414.649	415.225	0.138944
NP-BGD_Schapbach-1_2020_13	323.554	323.994	0.135981
NP-BGD_Schapbach-1_2020_14	260.649	260.953	0.116381
NP-BGD_Schapbach-1_2020_3	433.108	433.106	-0.000309645
NP-BGD_Schapbach-1_2020_4	560.87	562.496	0.289906
NP-BGD_Schapbach-1_2020_5	673.636	675.558	0.285366
NP-BGD_Schapbach-1_2020_6	762.846	765.5	0.347882
NP-BGD_Schapbach-1_2020_7	815.843	819.169	0.407685
NP-BGD_Schapbach-1_2020_8	768.44	770.211	0.230425
NP-BGD_Schapbach-1_2020_9	648.433	650.259	0.281652
NP-BGD_Stubenalm-2_2019_1	134.749	134.869	0.0888893
NP-BGD_Stubenalm-2_2019_10	340.538	340.824	0.0838556
NP-BGD_Stubenalm-2_2019_11	339.412	339.749	0.0993776
NP-BGD_Stubenalm-2_2019_12	209.289	209.384	0.0455951
NP-BGD_Stubenalm-2_2019_13	164.521	164.62	0.0603185
NP-BGD_Stubenalm-2_2019_2	221.348	221.613	0.120037
NP-BGD_Stubenalm-2_2019_3	606.159	607.627	0.242214
NP-BGD_Stubenalm-2_2019_4	721.935	723.462	0.2114
NP-BGD_Stubenalm-2_2019_5	557.756	557.365	-0.0700478
NP-BGD_Stubenalm-2_2019_6	477.308	477.755	0.0937697
NP-BGD_Stubenalm-2_2019_7	660.696	662.017	0.199926
NP-BGD_Stubenalm-2_2019_8	519.296	518.934	-0.0697317
NP-BGD_Stubenalm-2_2019_9	280.86	281.014	0.054964
NP-BGD_Stubenalm-2_2020_1	84.3429	84.3784	0.0421121
NP-BGD_Stubenalm-2_2020_10	118.623	118.727	0.0876933
NP-BGD_Stubenalm-2_2020_11	291.81	292.407	0.204495
NP-BGD_Stubenalm-2_2020_12	381.998	382.783	0.20547
NP-BGD_Stubenalm-2_2020_13	195.985	196.496	0.260451
NP-BGD_Stubenalm-2_2020_14	135.651	135.734	0.06122
NP-BGD_Stubenalm-2_2020_2	181.547	181.783	0.129917
NP-BGD_Stubenalm-2_2020_3	307.696	308.057	0.117189
NP-BGD_Stubenalm-2_2020_4	404.616	405.337	0.178328
NP-BGD_Stubenalm-2_2020_5	413.65	414.676	0.248055
NP-BGD_Stubenalm-2_2020_6	533.559	534.451	0.167201
NP-BGD_Stubenalm-2_2020_7	695.127	696.735	0.231376
NP-BGD_Stubenalm-2_2020_8	602.146	603.901	0.29151
NP-BGD_Stubenalm-2_2020_9	382.857	383.847	0.258613
NP-BODD_DO-1_2019_1	10.6713	10.6849	0.127404
NP-BODD_DO-1_2019_10	18.4266	18.4449	0.0995547
NP-BODD_DO-1_2019_11	18.7832	18.7869	0.0197783
NP-BODD_DO-1_2019_12	9.91785	9.93001	0.12259
NP-BODD_DO-1_2019_2	24.5607	24.5961	0.144023
NP-BODD_DO-1_2019_3	27.8797	27.8924	0.0457975
NP-BODD_DO-1_2019_4	28.6867	28.6921	0.0190028
NP-BODD_DO-1_2019_5	24.6102	24.6167	0.0264494
NP-BODD_DO-1_2019_6	114.673	114.733	0.0525371
NP-BODD_DO-1_2019_7	32.9764	32.9816	0.0157358
NP-BODD_DO-1_2019_8	13.9986	14.0006	0.0144621
NP-BODD_DO-1_2019_9	56.5366	56.5604	0.0420936
NP-BODD_DO-1_2020_1	9.0005	9.00055	0.000499867
NP-BODD_DO-1_2020_10	15	15.0001	0.000413901
NP-BODD_DO-1_2020_11	29.4759	29.4878	0.0405171
NP-BODD_DO-1_2020_12	28.0136	28.0166	0.010725
NP-BODD_DO-1_2020_13	20.6921	20.6944	0.0111137
NP-BODD_DO-1_2020_14	17.6901	17.6924	0.0132159
NP-BODD_DO-1_2020_15	25.8673	25.8721	0.0185795
NP-BODD_DO-1_2020_2	7.66711	7.66713	0.00018656
NP-BODD_DO-1_2020_3	36.944	36.9502	0.0167947
NP-BODD_DO-1_2020_4	93.6676	93.7025	0.0372994
NP-BODD_DO-1_2020_5	87.0902	87.1575	0.0772172
NP-BODD_DO-1_2020_6	106.375	106.426	0.0483281
NP-BODD_DO-1_2020_7	265.885	266.214	0.123563
NP-BODD_DO-1_2020_8	91.3631	91.4606	0.106649
NP-BODD_DO-1_2020_9	196.391	196.57	0.0909431
NP-BODD_Heidensee-3_2019_1	19.9189	19.9219	0.0153277
NP-BODD_Heidensee-3_2019_10	113.79	113.866	0.0665369
NP-BODD_Heidensee-3_2019_11	79.0724	79.0859	0.017143
NP-BODD_Heidensee-3_2019_12	47.0213	47.0285	0.0152386
NP-BODD_Heidensee-3_2019_2	15.1218	15.1628	0.270823
NP-BODD_Heidensee-3_2019_3	4.33218	4.33218	0.000111012
NP-BODD_Heidensee-3_2019_4	100.773	100.82	0.0464311
NP-BODD_Heidensee-3_2019_5	207.647	207.92	0.131485
NP-BODD_Heidensee-3_2019_6	205.585	205.731	0.0710893
NP-BODD_Heidensee-3_2019_7	98.8643	98.8801	0.0160108
NP-BODD_Heidensee-3_2019_8	123.813	123.842	0.0238114
NP-BODD_Heidensee-3_2019_9	148.73	148.817	0.0583406
NP-BODD_Heidensee-3_2020_1	41.4014	41.4102	0.0212965
NP-BODD_Heidensee-3_2020_10	212.959	213.163	0.0959179
NP-BODD_Heidensee-3_2020_11	162.827	162.921	0.0576689
NP-BODD_Heidensee-3_2020_12	116.64	116.679	0.0332394
NP-BODD_Heidensee-3_2020_13	68.5306	68.5644	0.0493044
NP-BODD_Heidensee-3_2020_14	115.019	115.089	0.0609329
NP-BODD_Heidensee-3_2020_15	57.8991	57.9119	0.0221713
NP-BODD_Heidensee-3_2020_2	42.0277	42.0314	0.0089364
NP-BODD_Heidensee-3_2020_3	101.055	101.101	0.0455927
NP-BODD_Heidensee-3_2020_4	70.4412	70.4615	0.0288384
NP-BODD_Heidensee-3_2020_5	289.893	290.244	0.121098
NP-BODD_Heidensee-3_2020_6	285.117	285.42	0.106316
NP-BODD_Heidensee-3_2020_7	521.282	522.648	0.262067
NP-BODD_Heidensee-3_2020_8	147.897	147.993	0.0653654
NP-BODD_Heidensee-3_2020_9	345.336	345.997	0.191435
NP-BODD_Lang-2_2019_1	21.0019	21.0089	0.0334209
NP-BODD_Lang-2_2019_10	32.6452	32.6576	0.0381129
NP-BODD_Lang-2_2019_11	36.9433	36.9536	0.0277741
NP-BODD_Lang-2_2019_12	4.66652	4.66653	0.000235403
NP-BODD_Lang-2_2019_2	40.7035	40.7153	0.0291506
NP-BODD_Lang-2_2019_3	27.0105	27.0147	0.0153939
NP-BODD_Lang-2_2019_4	35.9268	35.938	0.0311374
NP-BODD_Lang-2_2019_5	86.94	86.9778	0.043481
NP-BODD_Lang-2_2019_6	99.9335	99.9697	0.0362525
NP-BODD_Lang-2_2019_7	49.6087	49.62	0.0227998
NP-BODD_Lang-2_2019_8	20.0027	20.003	0.00192891
NP-BODD_Lang-2_2019_9	37.332	37.3458	0.0369037
NP-BODD_Lang-2_2020_1	92.8737	92.9564	0.0889737
NP-BODD_Lang-2_2020_10	119.067	119.133	0.0557814
NP-BODD_Lang-2_2020_11	101.95	101.972	0.021479
NP-BODD_Lang-2_2020_12	123.931	124.015	0.0682336
NP-BODD_Lang-2_2020_13	64.0505	64.0583	0.01209
NP-BODD_Lang-2_2020_14	66.9814	66.9897	0.0124659
NP-BODD_Lang-2_2020_15	101.61	101.631	0.0209688
NP-BODD_Lang-2_2020_2	84.3071	84.3491	0.0497303
NP-BODD_Lang-2_2020_3	129.364	129.476	0.0868248
NP-BODD_Lang-2_2020_4	117.935	117.982	0.0393067
NP-BODD_Lang-2_2020_5	161.362	161.455	0.0576457
NP-BODD_Lang-2_2020_6	100.87	100.914	0.0428808
NP-BODD_Lang-2_2020_7	54.7288	54.7589	0.0550549
NP-BODD_Lang-2_2020_8	22.7631	22.7691	0.0263656
NP-BODD_Lang-2_2020_9	40.9526	40.9618	0.0224019
NP-Eifel_Dedenborn_2019_1	207.472	207.744	0.130992
NP-Eifel_Dedenborn_2019_10	73.0223	73.0653	0.058833
NP-Eifel_Dedenborn_2019_11	104.604	104.68	0.0725816
NP-Eifel_Dedenborn_2019_12	70.9865	71.0102	0.0334525
NP-Eifel_Dedenborn_2019_13	19.0074	19.0087	0.00660949
NP-Eifel_Dedenborn_2019_14	40.6811	40.6851	0.00980305
NP-Eifel_Dedenborn_2019_15	32.0061	32.0111	0.0157004
NP-Eifel_Dedenborn_2019_2	91.6766	91.7341	0.0626599
NP-Eifel_Dedenborn_2019_3	116.913	117.181	0.229196
NP-Eifel_Dedenborn_2019_4	234.606	234.777	0.0729475
NP-Eifel_Dedenborn_2019_5	174.668	174.803	0.0772176
NP-Eifel_Dedenborn_2019_6	179.049	179.143	0.0526192
NP-Eifel_Dedenborn_2019_7	243.27	243.805	0.219636
NP-Eifel_Dedenborn_2019_8	189.682	189.815	0.0700663
NP-Eifel_Dedenborn_2019_9	100.644	100.707	0.0624238
NP-Eifel_Dedenborn_2020_1	169.663	170	0.198535
NP-Eifel_Dedenborn_2020_10	279.131	279.711	0.207976
NP-Eifel_Dedenborn_2020_11	168.202	168.365	0.0964931
NP-Eifel_Dedenborn_2020_12	170.978	171.213	0.137569
NP-Eifel_Dedenborn_2020_13	110.67	110.713	0.0392957
NP-Eifel_Dedenborn_2020_14	83.1522	83.2458	0.112564
NP-Eifel_Dedenborn_2020_15	83.3642	83.4233	0.0708936
NP-Eifel_Dedenborn_2020_2	171.056	171.181	0.0729324
NP-Eifel_Dedenborn_2020_3	148.25	148.405	0.104675
NP-Eifel_Dedenborn_2020_4	195.432	195.688	0.131058
NP-Eifel_Dedenborn_2020_5	219.263	219.615	0.160601
NP-Eifel_Dedenborn_2020_6	320.999	321.622	0.19397
NP-Eifel_Dedenborn_2020_7	301.125	302.239	0.36983
NP-Eifel_Dedenborn_2020_8	272.421	273.46	0.381443
NP-Eifel_Dedenborn_2020_9	329.529	330.533	0.30458
NP-Eifel_K7_2019_1	338.711	339.409	0.205994
NP-Eifel_K7_2019_10	438.041	438.896	0.195092
NP-Eifel_K7_2019_11	340.055	340.815	0.2235
NP-Eifel_K7_2019_12	309.352	309.874	0.168987
NP-Eifel_K7_2019_13	276.448	276.908	0.16631
NP-Eifel_K7_2019_14	251.013	251.331	0.126774
NP-Eifel_K7_2019_15	218.689	218.969	0.128081
NP-Eifel_K7_2019_2	288.664	289.392	0.252268
NP-Eifel_K7_2019_3	359.283	360.09	0.22455
NP-Eifel_K7_2019_4	467.252	468.049	0.170496
NP-Eifel_K7_2019_5	516.413	516.052	-0.0698218
NP-Eifel_K7_2019_6	477.609	478.458	0.177809
NP-Eifel_K7_2019_7	384.166	384.709	0.141407
NP-Eifel_K7_2019_8	463.949	464.79	0.181417
NP-Eifel_K7_2019_9	385.474	386.155	0.176842
NP-Eifel_K7_2020_1	262.954	263.612	0.250277
NP-Eifel_K7_2020_10	344.078	344.873	0.231013
NP-Eifel_K7_2020_11	222.943	223.249	0.137203
NP-Eifel_K7_2020_12	215.238	215.724	0.225907
NP-Eifel_K7_2020_13	161.576	161.894	0.196596
NP-Eifel_K7_2020_14	134.215	134.398	0.136363
NP-Eifel_K7_2020_15	164.073	164.271	0.120372
NP-Eifel_K7_2020_2	278.069	278.485	0.149465
NP-Eifel_K7_2020_3	160.639	160.787	0.0922414
NP-Eifel_K7_2020_4	177.152	177.391	0.135449
NP-Eifel_K7_2020_5	114.342	114.408	0.057724
NP-Eifel_K7_2020_6	268.757	269.244	0.181261
NP-Eifel_K7_2020_7	287.814	288.492	0.235541
NP-Eifel_K7_2020_8	305.492	306.096	0.197991
NP-Eifel_K7_2020_9	299.481	299.977	0.165694
NP-Eifel_Klusenberg_2019_1	104.709	104.979	0.258566
NP-Eifel_Klusenberg_2019_10	143.992	144.087	0.0661908
NP-Eifel_Klusenberg_2019_11	106.902	106.973	0.0660847
NP-Eifel_Klusenberg_2019_12	115.233	115.415	0.157869
NP-Eifel_Klusenberg_2019_13	22.7582	22.7734	0.0667795
NP-Eifel_Klusenberg_2019_14	73.8581	73.9326	0.100868
NP-Eifel_Klusenberg_2019_15	44.0364	44.0593	0.0520032
NP-Eifel_Klusenberg_2019_2	59.7519	59.7688	0.0282346
NP-Eifel_Klusenberg_2019_3	215.498	215.939	0.204751
NP-Eifel_Klusenberg_2019_4	345.483	346.216	0.211954
NP-Eifel_Klusenberg_2019_5	137.434	137.497	0.045748
NP-Eifel_Klusenberg_2019_6	276.469	276.927	0.16588
NP-Eifel_Klusenberg_2019_7	184.31	184.567	0.139454
NP-Eifel_Klusenberg_2019_8	250.454	250.825	0.14789
NP-Eifel_Klusenberg_2019_9	153.478	153.583	0.0686161
NP-Eifel_Klusenberg_2020_1	114.391	114.465	0.0654386
NP-Eifel_Klusenberg_2020_10	373.752	374.536	0.209619
NP-Eifel_Klusenberg_2020_11	150.86	150.997	0.0908688
NP-Eifel_Klusenberg_2020_12	272.027	272.425	0.146399
NP-Eifel_Klusenberg_2020_13	168.13	168.344	0.127253
NP-Eifel_Klusenberg_2020_14	60.6936	60.7193	0.0422689
NP-Eifel_Klusenberg_2020_15	44.9381	44.9475	0.0209621
NP-Eifel_Klusenberg_2020_2	124.768	124.833	0.0526474
NP-Eifel_Klusenberg_2020_3	196.162	196.483	0.16321
NP-Eifel_Klusenberg_2020_4	260.034	260.845	0.311936
NP-Eifel_Klusenberg_2020_5	251.767	252.182	0.164885
NP-Eifel_Klusenberg_2020_6	361.239	362.517	0.353685
NP-Eifel_Klusenberg_2020_7	188.056	188.373	0.168851
NP-Eifel_Klusenberg_2020_8	360.376	361.485	0.307697
NP-Eifel_Klusenberg_2020_9	354.773	355.489	0.201681
NP-Eifel_Lohrbachskopf_2019_1	139.4	139.509	0.0783198
NP-Eifel_Lohrbachskopf_2019_10	224.304	224.73	0.190047
NP-Eifel_Lohrbachskopf_2019_11	201.486	201.905	0.208095
NP-Eifel_Lohrbachskopf_2019_12	142.655	142.75	0.0667555
NP-Eifel_Lohrbachskopf_2019_13	109.937	110.105	0.152935
NP-Eifel_Lohrbachskopf_2019_14	125.72	125.853	0.105463
NP-Eifel_Lohrbachskopf_2019_15	100.077	100.111	0.034174
NP-Eifel_Lohrbachskopf_2019_2	130.605	130.714	0.0830219
NP-Eifel_Lohrbachskopf_2019_3	144.68	144.896	0.149439
NP-Eifel_Lohrbachskopf_2019_4	289.915	290.352	0.150821
NP-Eifel_Lohrbachskopf_2019_5	327.193	327.731	0.164463
NP-Eifel_Lohrbachskopf_2019_6	258.724	258.992	0.103534
NP-Eifel_Lohrbachskopf_2019_7	260.04	260.656	0.23712
NP-Eifel_Lohrbachskopf_2019_8	337.634	338.432	0.236509
NP-Eifel_Lohrbachskopf_2019_9	257.713	258.251	0.208611
NP-Eifel_Lohrbachskopf_2020_1	194.618	194.981	0.186234
NP-Eifel_Lohrbachskopf_2020_10	304.409	305.05	0.210381
NP-Eifel_Lohrbachskopf_2020_11	224.93	225.19	0.115497
NP-Eifel_Lohrbachskopf_2020_12	186.915	187.105	0.10163
NP-Eifel_Lohrbachskopf_2020_13	152.101	152.225	0.0819384
NP-Eifel_Lohrbachskopf_2020_14	97.4911	97.5538	0.0642485
NP-Eifel_Lohrbachskopf_2020_15	142.711	142.821	0.0769633
NP-Eifel_Lohrbachskopf_2020_2	214.935	215.152	0.10091
NP-Eifel_Lohrbachskopf_2020_3	204.611	204.847	0.115401
NP-Eifel_Lohrbachskopf_2020_4	271.897	272.321	0.155844
NP-Eifel_Lohrbachskopf_2020_5	293.983	294.643	0.224523
NP-Eifel_Lohrbachskopf_2020_6	382.166	383.081	0.239456
NP-Eifel_Lohrbachskopf_2020_7	398.209	399.439	0.308993
NP-Eifel_Lohrbachskopf_2020_8	304.237	305.137	0.29587
NP-Eifel_Lohrbachskopf_2020_9	396.977	398.068	0.275067
NP-Eifel_Malsbenden_2019_1	261.696	262.151	0.174137
NP-Eifel_Malsbenden_2019_10	315.083	315.711	0.199264
NP-Eifel_Malsbenden_2019_11	217.78	218.075	0.135505
NP-Eifel_Malsbenden_2019_12	179.515	179.754	0.133316
NP-Eifel_Malsbenden_2019_13	131.639	131.715	0.0574922
NP-Eifel_Malsbenden_2019_14	147.083	147.147	0.0437972
NP-Eifel_Malsbenden_2019_15	120.42	120.476	0.0463818
NP-Eifel_Malsbenden_2019_2	203.391	203.798	0.200104
NP-Eifel_Malsbenden_2019_3	307.958	308.521	0.182672
NP-Eifel_Malsbenden_2019_4	432.791	433.552	0.175876
NP-Eifel_Malsbenden_2019_5	453.725	454.372	0.142671
NP-Eifel_Malsbenden_2019_6	361.911	362.34	0.11844
NP-Eifel_Malsbenden_2019_7	232.618	232.85	0.0998129
NP-Eifel_Malsbenden_2019_8	414.051	415.618	0.378463
NP-Eifel_Malsbenden_2019_9	305.313	305.82	0.166236
NP-Eifel_Malsbenden_2020_1	261.344	261.832	0.186682
NP-Eifel_Malsbenden_2020_10	446.246	447.166	0.206105
NP-Eifel_Malsbenden_2020_11	304.679	305.235	0.182612
NP-Eifel_Malsbenden_2020_12	224.579	224.88	0.134103
NP-Eifel_Malsbenden_2020_13	199.635	199.892	0.12858
NP-Eifel_Malsbenden_2020_14	106.843	106.878	0.032256
NP-Eifel_Malsbenden_2020_15	117.694	117.735	0.0351929
NP-Eifel_Malsbenden_2020_2	314.766	315.293	0.167415
NP-Eifel_Malsbenden_2020_3	363.944	364.683	0.203225
NP-Eifel_Malsbenden_2020_4	392.161	392.773	0.156055
NP-Eifel_Malsbenden_2020_5	350.132	351.378	0.355902
NP-Eifel_Malsbenden_2020_6	487.943	489.255	0.269017
NP-Eifel_Malsbenden_2020_7	357.933	359.46	0.426767
NP-Eifel_Malsbenden_2020_8	387.695	388.871	0.303544
NP-Eifel_Malsbenden_2020_9	473.774	475.009	0.26074
NP-Eifel_Müsaulsberg_2019_1	83.5812	83.6875	0.127186
NP-Eifel_Müsaulsberg_2019_10	261.003	261.466	0.177481
NP-Eifel_Müsaulsberg_2019_11	174.322	174.504	0.104573
NP-Eifel_Müsaulsberg_2019_12	117.218	117.332	0.097434
NP-Eifel_Müsaulsberg_2019_13	55.9268	55.954	0.0485503
NP-Eifel_Müsaulsberg_2019_14	77.4961	77.5355	0.0508319
NP-Eifel_Müsaulsberg_2019_15	28.9235	28.9306	0.0247829
NP-Eifel_Müsaulsberg_2019_2	41.9681	41.9827	0.0346938
NP-Eifel_Müsaulsberg_2019_3	158.763	159.301	0.338607
NP-Eifel_Müsaulsberg_2019_4	364.591	365.918	0.363987
NP-Eifel_Müsaulsberg_2019_5	425.561	426.365	0.189058
NP-Eifel_Müsaulsberg_2019_6	341.472	342.165	0.2029
NP-Eifel_Müsaulsberg_2019_7	198.281	198.485	0.102898
NP-Eifel_Müsaulsberg_2019_8	306.75	307.287	0.174904
NP-Eifel_Müsaulsberg_2019_9	224.938	225.292	0.157414
NP-Eifel_Müsaulsberg_2020_1	128.271	128.438	0.130725
NP-Eifel_Müsaulsberg_2020_10	341.086	341.666	0.17009
NP-Eifel_Müsaulsberg_2020_11	168.701	168.858	0.0929796
NP-Eifel_Müsaulsberg_2020_12	267.683	268.396	0.266299
NP-Eifel_Müsaulsberg_2020_13	143.848	144.015	0.116439
NP-Eifel_Müsaulsberg_2020_14	143.054	143.222	0.117896
NP-Eifel_Müsaulsberg_2020_15	33.3458	33.3591	0.0397452
NP-Eifel_Müsaulsberg_2020_2	122.135	122.225	0.0733512
NP-Eifel_Müsaulsberg_2020_3	156.585	156.821	0.150748
NP-Eifel_Müsaulsberg_2020_4	215.172	215.91	0.343251
NP-Eifel_Müsaulsberg_2020_5	263.233	263.721	0.185488
NP-Eifel_Müsaulsberg_2020_6	397.756	398.469	0.179281
NP-Eifel_Müsaulsberg_2020_7	254.675	255.183	0.199333
NP-Eifel_Müsaulsberg_2020_8	357.573	358.248	0.188665
NP-Eifel_Müsaulsberg_2020_9	399.21	400.145	0.234313
NP-Harz_NP-Hz-Bro_2019_1	23.1436	23.2402	0.417188
NP-Harz_NP-Hz-Bro_2019_10	94.428	94.533	0.111213
NP-Harz_NP-Hz-Bro_2019_11	48.8203	48.8588	0.0788092
NP-Harz_NP-Hz-Bro_2019_12	43.8652	43.9025	0.0850704
NP-Harz_NP-Hz-Bro_2019_13	4.01115	4.01423	0.0767881
NP-Harz_NP-Hz-Bro_2019_14	37.0631	37.1401	0.207605
NP-Harz_NP-Hz-Bro_2019_2	15.489	15.6189	0.838357
NP-Harz_NP-Hz-Bro_2019_3	71.9117	72.0455	0.186019
NP-Harz_NP-Hz-Bro_2019_4	215.798	216.245	0.207557
NP-Harz_NP-Hz-Bro_2019_5	181.035	181.417	0.210984
NP-Harz_NP-Hz-Bro_2019_6	143.653	143.938	0.198884
NP-Harz_NP-Hz-Bro_2019_7	172.088	172.54	0.263122
NP-Harz_NP-Hz-Bro_2019_8	177.247	177.668	0.237867
NP-Harz_NP-Hz-Bro_2019_9	62.7266	62.7746	0.0764855
NP-Harz_NP-Hz-Bro_2020_1	70.5845	70.6202	0.050696
NP-Harz_NP-Hz-Bro_2020_10	198.754	199.102	0.175409
NP-Harz_NP-Hz-Bro_2020_11	299.788	300.68	0.297552
NP-Harz_NP-Hz-Bro_2020_12	110.882	111.061	0.160881
NP-Harz_NP-Hz-Bro_2020_13	62.8086	62.9649	0.248866
NP-Harz_NP-Hz-Bro_2020_14	15.0142	15.0163	0.0140734
NP-Harz_NP-Hz-Bro_2020_2	116.884	117.075	0.163282
NP-Harz_NP-Hz-Bro_2020_3	121.338	121.42	0.0678858
NP-Harz_NP-Hz-Bro_2020_4	269.723	270.25	0.1951
NP-Harz_NP-Hz-Bro_2020_5	462.763	464.019	0.271422
NP-Harz_NP-Hz-Bro_2020_6	291.092	291.598	0.173964
NP-Harz_NP-Hz-Bro_2020_7	324.274	325.165	0.27479
NP-Harz_NP-Hz-Bro_2020_8	419.799	421.476	0.399659
NP-Harz_NP-Hz-Bro_2020_9	417.16	418.344	0.283999
NP-Harz_NP-Hz-Bu_2019_1	72.6053	72.6777	0.0997207
NP-Harz_NP-Hz-Bu_2019_10	157.864	158.155	0.184338
NP-Harz_NP-Hz-Bu_2019_11	291.427	292.443	0.348471
NP-Harz_NP-Hz-Bu_2019_12	197.846	198.308	0.233837
NP-Harz_NP-Hz-Bu_2019_13	184	184.426	0.231352
NP-Harz_NP-Hz-Bu_2019_14	69.8171	69.8929	0.108566
NP-Harz_NP-Hz-Bu_2019_15	92.0702	92.2086	0.15029
NP-Harz_NP-Hz-Bu_2019_2	151.282	151.497	0.142486
NP-Harz_NP-Hz-Bu_2019_3	168.582	168.872	0.172197
NP-Harz_NP-Hz-Bu_2019_4	146.985	147.165	0.122473
NP-Harz_NP-Hz-Bu_2019_5	275.105	275.904	0.29059
NP-Harz_NP-Hz-Bu_2019_6	167.642	167.891	0.148646
NP-Harz_NP-Hz-Bu_2019_7	223.644	224.003	0.160849
NP-Harz_NP-Hz-Bu_2019_8	152.945	153.13	0.120898
NP-Harz_NP-Hz-Bu_2019_9	148.076	148.546	0.317969
NP-Harz_NP-Hz-Bu_2020_1	252.066	252.421	0.140818
NP-Harz_NP-Hz-Bu_2020_10	581.218	583.298	0.358017
NP-Harz_NP-Hz-Bu_2020_11	369.656	370.282	0.169383
NP-Harz_NP-Hz-Bu_2020_12	396.236	397.057	0.207128
NP-Harz_NP-Hz-Bu_2020_13	387.609	388.731	0.289249
NP-Harz_NP-Hz-Bu_2020_14	634.354	636.373	0.318328
NP-Harz_NP-Hz-Bu_2020_15	169.189	169.404	0.126572
NP-Harz_NP-Hz-Bu_2020_2	390.4	391.105	0.180709
NP-Harz_NP-Hz-Bu_2020_3	389.039	390.229	0.305864
NP-Harz_NP-Hz-Bu_2020_4	530.838	532.832	0.375574
NP-Harz_NP-Hz-Bu_2020_5	665.22	667.562	0.352119
NP-Harz_NP-Hz-Bu_2020_6	707.97	710.862	0.408424
NP-Harz_NP-Hz-Bu_2020_7	744.238	747.277	0.408321
NP-Harz_NP-Hz-Bu_2020_8	639.745	642.264	0.393797
NP-Harz_NP-Hz-Bu_2020_9	667.201	670.013	0.421455
NP-Harz_NP-Hz-Fi_2019_1	78.08	78.2216	0.181285
NP-Harz_NP-Hz-Fi_2019_10	153.647	154.113	0.303465
NP-Harz_NP-Hz-Fi_2019_11	66.8049	66.8335	0.0427999
NP-Harz_NP-Hz-Fi_2019_12	49.0313	49.0679	0.0745216
NP-Harz_NP-Hz-Fi_2019_13	117.94	118.069	0.109449
NP-Harz_NP-Hz-Fi_2019_14	85.7802	85.8603	0.0934334
NP-Harz_NP-Hz-Fi_2019_2	52.0678	52.1033	0.0681462
NP-Harz_NP-Hz-Fi_2019_3	152.839	153.072	0.15227
NP-Harz_NP-Hz-Fi_2019_4	337.575	338.514	0.27809
NP-Harz_NP-Hz-Fi_2019_5	316.699	317.97	0.401264
NP-Harz_NP-Hz-Fi_2019_6	295.873	296.887	0.343002
NP-Harz_NP-Hz-Fi_2019_7	258.731	259.324	0.229364
NP-Harz_NP-Hz-Fi_2019_8	173.402	173.677	0.158291
NP-Harz_NP-Hz-Fi_2019_9	176.252	176.478	0.128142
NP-Harz_NP-Hz-Fi_2020_1	105.244	105.419	0.166276
NP-Harz_NP-Hz-Fi_2020_10	188.548	188.716	0.088966
NP-Harz_NP-Hz-Fi_2020_11	338.186	338.822	0.188111
NP-Harz_NP-Hz-Fi_2020_12	232.895	233.197	0.129798
NP-Harz_NP-Hz-Fi_2020_13	205.556	205.73	0.0846825
NP-Harz_NP-Hz-Fi_2020_14	130.881	131.049	0.128332
NP-Harz_NP-Hz-Fi_2020_15	93.756	93.8059	0.0532611
NP-Harz_NP-Hz-Fi_2020_2	183.247	183.719	0.257708
NP-Harz_NP-Hz-Fi_2020_3	210.76	211.055	0.140136
NP-Harz_NP-Hz-Fi_2020_4	262.434	263.009	0.218842
NP-Harz_NP-Hz-Fi_2020_5	453.406	454.613	0.266293
NP-Harz_NP-Hz-Fi_2020_6	526.378	528.45	0.393581
NP-Harz_NP-Hz-Fi_2020_7	526.981	528.871	0.358585
NP-Harz_NP-Hz-Fi_2020_8	535.284	537.559	0.425142
NP-Harz_NP-Hz-Fi_2020_9	554.695	556.327	0.294161
NP-Harz_NP-Hz-KS_2020_1	109.869	109.988	0.107731
NP-Harz_NP-Hz-KS_2020_10	359.007	359.728	0.200936
NP-Harz_NP-Hz-KS_2020_11	191.431	191.757	0.170381
NP-Harz_NP-Hz-KS_2020_12	180.529	180.68	0.0839564
NP-Harz_NP-Hz-KS_2020_13	103.114	103.215	0.0977816
NP-Harz_NP-Hz-KS_2020_14	68.6213	68.653	0.0461971
NP-Harz_NP-Hz-KS_2020_15	28.832	28.8354	0.0117238
NP-Harz_NP-Hz-KS_2020_2	123.372	123.527	0.125168
NP-Harz_NP-Hz-KS_2020_3	118.232	118.329	0.0820253
NP-Harz_NP-Hz-KS_2020_4	188.046	188.319	0.144918
NP-Harz_NP-Hz-KS_2020_5	254.35	254.775	0.166969
NP-Harz_NP-Hz-KS_2020_6	263.308	263.906	0.22686
NP-Harz_NP-Hz-KS_2020_7	289.37	290.309	0.324545
NP-Harz_NP-Hz-KS_2020_8	397.344	398.434	0.274233
NP-Harz_NP-Hz-KS_2020_9	451.21	452.457	0.276233
NP-HH_Abentheuer-1_2020_1	307.675	308.153	0.155387
NP-HH_Abentheuer-1_2020_10	821.263	823.647	0.290337
NP-HH_Abentheuer-1_2020_11	489.764	490.671	0.185148
NP-HH_Abentheuer-1_2020_12	563.949	565.293	0.23835
NP-HH_Abentheuer-1_2020_13	363.78	364.336	0.152835
NP-HH_Abentheuer-1_2020_14	168.609	168.706	0.0575305
NP-HH_Abentheuer-1_2020_15	239.169	239.447	0.116086
NP-HH_Abentheuer-1_2020_2	544.002	545.257	0.230807
NP-HH_Abentheuer-1_2020_3	495.454	496.365	0.183826
NP-HH_Abentheuer-1_2020_4	814.45	816.775	0.285442
NP-HH_Abentheuer-1_2020_5	1020.51	1024.23	0.364355
NP-HH_Abentheuer-1_2020_6	845.768	848.003	0.26428
NP-HH_Abentheuer-1_2020_7	875.48	877.907	0.277233
NP-HH_Abentheuer-1_2020_8	941.401	944.248	0.302494
NP-HH_Abentheuer-1_2020_9	743.941	745.891	0.26214
NP-HH_Bunker-2_2020_1	150.52	150.745	0.149489
NP-HH_Bunker-2_2020_10	431.805	432.5	0.161077
NP-HH_Bunker-2_2020_11	262.957	263.204	0.0936169
NP-HH_Bunker-2_2020_12	303.217	303.858	0.211533
NP-HH_Bunker-2_2020_13	190.947	191.129	0.0954912
NP-HH_Bunker-2_2020_14	122.551	122.659	0.0886168
NP-HH_Bunker-2_2020_15	108.732	108.789	0.0519984
NP-HH_Bunker-2_2020_2	226.212	226.498	0.126527
NP-HH_Bunker-2_2020_3	284.683	285.225	0.19019
NP-HH_Bunker-2_2020_4	352.344	353.511	0.331049
NP-HH_Bunker-2_2020_5	511.132	513.041	0.373478
NP-HH_Bunker-2_2020_6	535.593	536.851	0.234911
NP-HH_Bunker-2_2020_7	505.588	507.17	0.312809
NP-HH_Bunker-2_2020_8	539.628	541.107	0.274084
NP-HH_Bunker-2_2020_9	418.56	419.596	0.247677
NP-HH_Erbeskopf-4_2020_1	75.8422	75.8795	0.0491964
NP-HH_Erbeskopf-4_2020_10	413.406	413.834	0.103514
NP-HH_Erbeskopf-4_2020_11	193.356	193.544	0.0970029
NP-HH_Erbeskopf-4_2020_12	191.167	191.283	0.0604152
NP-HH_Erbeskopf-4_2020_13	92.9598	92.9777	0.0192795
NP-HH_Erbeskopf-4_2020_14	63.9493	63.965	0.0246077
NP-HH_Erbeskopf-4_2020_15	88.8674	88.8843	0.01903
NP-HH_Erbeskopf-4_2020_2	141.142	141.261	0.0842423
NP-HH_Erbeskopf-4_2020_3	214.152	214.347	0.0910798
NP-HH_Erbeskopf-4_2020_4	325.364	325.711	0.106585
NP-HH_Erbeskopf-4_2020_5	503.615	504.696	0.214549
NP-HH_Erbeskopf-4_2020_6	424.452	425.298	0.199196
NP-HH_Erbeskopf-4_2020_7	433.202	434.168	0.223153
NP-HH_Erbeskopf-4_2020_8	540.212	541.419	0.223398
NP-HH_Erbeskopf-4_2020_9	354.717	355.098	0.107354
NP-HH_Wildwiese-Thranenweiher-3_2020_1	243.937	244.445	0.208104
NP-HH_Wildwiese-Thranenweiher-3_2020_10	480.705	481.857	0.239516
NP-HH_Wildwiese-Thranenweiher-3_2020_11	375.052	376.033	0.261449
NP-HH_Wildwiese-Thranenweiher-3_2020_12	362.817	363.657	0.231743
NP-HH_Wildwiese-Thranenweiher-3_2020_13	213.051	213.373	0.150828
NP-HH_Wildwiese-Thranenweiher-3_2020_14	149.172	149.345	0.116367
NP-HH_Wildwiese-Thranenweiher-3_2020_15	189.363	189.494	0.0688905
NP-HH_Wildwiese-Thranenweiher-3_2020_2	384.897	385.999	0.286362
NP-HH_Wildwiese-Thranenweiher-3_2020_3	432.701	433.671	0.224212
NP-HH_Wildwiese-Thranenweiher-3_2020_4	618.947	621.453	0.404885
NP-HH_Wildwiese-Thranenweiher-3_2020_5	676.661	679.443	0.411102
NP-HH_Wildwiese-Thranenweiher-3_2020_6	706.937	712.322	0.761797
NP-HH_Wildwiese-Thranenweiher-3_2020_7	710.592	715.545	0.697134
NP-HH_Wildwiese-Thranenweiher-3_2020_8	736.845	740	0.428269
NP-HH_Wildwiese-Thranenweiher-3_2020_9	477.432	478.686	0.262675
NP-JAS_Fahrn-2_2019_1	44.6624	44.7014	0.0873213
NP-JAS_Fahrn-2_2019_10	116.04	116.094	0.0468316
NP-JAS_Fahrn-2_2019_11	128.745	128.778	0.0259812
NP-JAS_Fahrn-2_2019_12	98.814	98.834	0.0201623
NP-JAS_Fahrn-2_2019_13	98.005	98.0277	0.023154
NP-JAS_Fahrn-2_2019_2	32.5412	32.548	0.0209683
NP-JAS_Fahrn-2_2019_3	30.364	30.3754	0.0374488
NP-JAS_Fahrn-2_2019_4	20.019	20.03	0.0549875
NP-JAS_Fahrn-2_2019_5	74.9847	75.0185	0.0450528
NP-JAS_Fahrn-2_2019_6	95.6394	95.666	0.0278252
NP-JAS_Fahrn-2_2019_7	125.912	125.967	0.0436545
NP-JAS_Fahrn-2_2019_8	15.6954	15.6981	0.0171194
NP-JAS_Fahrn-2_2019_9	10.0066	10.0074	0.00822719
NP-JAS_Fahrn-2_2020_1	134.526	134.652	0.0935807
NP-JAS_Fahrn-2_2020_10	168.289	168.433	0.085659
NP-JAS_Fahrn-2_2020_11	204.792	204.917	0.0612935
NP-JAS_Fahrn-2_2020_14	75.7592	75.778	0.0248248
NP-JAS_Fahrn-2_2020_15	91.505	91.5283	0.0254007
NP-JAS_Fahrn-2_2020_2	153.809	153.971	0.105202
NP-JAS_Fahrn-2_2020_3	176.932	177.169	0.134283
NP-JAS_Fahrn-2_2020_4	160.116	160.271	0.0966668
NP-JAS_Fahrn-2_2020_5	191.594	191.741	0.0766389
NP-JAS_Fahrn-2_2020_6	186.443	186.588	0.0777502
NP-JAS_Fahrn-2_2020_7	196.601	196.985	0.1954
NP-JAS_Fahrn-2_2020_8	175.293	175.393	0.0570073
NP-JAS_Fahrn-2_2020_9	155.606	155.899	0.188037
NP-JAS_Goethe-1_2019_1	58.1781	58.2029	0.0425088
NP-JAS_Goethe-1_2019_10	210.102	210.362	0.123703
NP-JAS_Goethe-1_2019_11	71.0256	71.0503	0.0347137
NP-JAS_Goethe-1_2019_12	89.4424	89.4806	0.0427485
NP-JAS_Goethe-1_2019_13	78.7067	78.7265	0.0251685
NP-JAS_Goethe-1_2019_2	42.9252	42.9322	0.0163516
NP-JAS_Goethe-1_2019_3	32.1752	32.1887	0.0418686
NP-JAS_Goethe-1_2019_4	25.4185	25.4333	0.0578617
NP-JAS_Goethe-1_2019_5	90.8156	90.8526	0.0406817
NP-JAS_Goethe-1_2019_6	19.405	19.4128	0.0400778
NP-JAS_Goethe-1_2019_7	18.9918	18.9947	0.0155635
NP-JAS_Goethe-1_2019_8	131.307	131.496	0.144529
NP-JAS_Goethe-1_2019_9	89.9856	90.0389	0.0592889
NP-JAS_Goethe-1_2020_1	140.657	140.793	0.0963959
NP-JAS_Goethe-1_2020_10	193.14	193.372	0.12015
NP-JAS_Goethe-1_2020_11	185.652	185.736	0.0452348
NP-JAS_Goethe-1_2020_14	134.445	134.544	0.0733015
NP-JAS_Goethe-1_2020_15	127.084	127.132	0.0377818
NP-JAS_Goethe-1_2020_2	186.994	187.136	0.0759836
NP-JAS_Goethe-1_2020_3	216.756	217.002	0.11354
NP-JAS_Goethe-1_2020_4	206.534	206.697	0.0793068
NP-JAS_Goethe-1_2020_5	193.441	193.572	0.0680871
NP-JAS_Goethe-1_2020_6	251.351	251.648	0.117991
NP-JAS_Goethe-1_2020_7	233.829	234.06	0.0988172
NP-JAS_Goethe-1_2020_8	235.177	235.492	0.134245
NP-JAS_Goethe-1_2020_9	219.238	219.423	0.0844462
NP-JAS_Gumm-3_2019_1	65.5864	65.6187	0.0492314
NP-JAS_Gumm-3_2019_10	540.404	541.515	0.205606
NP-JAS_Gumm-3_2019_11	371.298	371.949	0.175485
NP-JAS_Gumm-3_2019_12	278.275	278.736	0.165572
NP-JAS_Gumm-3_2019_13	137.783	137.822	0.0280836
NP-JAS_Gumm-3_2019_2	72.2498	72.2916	0.057962
NP-JAS_Gumm-3_2019_3	164.367	164.5	0.0809173
NP-JAS_Gumm-3_2019_4	286.051	286.286	0.0824274
NP-JAS_Gumm-3_2019_5	489.715	490.941	0.250389
NP-JAS_Gumm-3_2019_6	405.721	406.318	0.147139
NP-JAS_Gumm-3_2019_7	230.516	230.669	0.0662951
NP-JAS_Gumm-3_2019_8	566.867	566.471	-0.0698399
NP-JAS_Gumm-3_2019_9	456.147	455.828	-0.0697807
NP-JAS_Gumm-3_2020_1	19.4275	19.4796	0.268575
NP-JAS_Gumm-3_2020_10	732.421	734.633	0.301999
NP-JAS_Gumm-3_2020_11	503.712	505.279	0.311033
NP-JAS_Gumm-3_2020_14	198.86	199.201	0.171221
NP-JAS_Gumm-3_2020_15	184.895	185.052	0.0847971
NP-JAS_Gumm-3_2020_2	271.981	272.254	0.100122
NP-JAS_Gumm-3_2020_3	309.828	310.122	0.0948963
NP-JAS_Gumm-3_2020_4	387.732	388.294	0.145047
NP-JAS_Gumm-3_2020_5	509.353	510.387	0.202849
NP-JAS_Gumm-3_2020_6	605.563	608.771	0.529681
NP-JAS_Gumm-3_2020_7	794.347	797.543	0.402395
NP-JAS_Gumm-3_2020_8	733.552	735.811	0.307988
NP-JAS_Gumm-3_2020_9	766.555	768.69	0.278599
NP-Kel_NP-Kel-01_2019_1	87.9575	88.047	0.101755
NP-Kel_NP-Kel-01_2019_10	277.044	277.483	0.158487
NP-Kel_NP-Kel-01_2019_11	337.188	337.841	0.193852
NP-Kel_NP-Kel-01_2019_12	234.808	235.125	0.134808
NP-Kel_NP-Kel-01_2019_13	146.966	147.102	0.0919217
NP-Kel_NP-Kel-01_2019_14	170.347	170.488	0.0830019
NP-Kel_NP-Kel-01_2019_15	114.903	114.986	0.0725665
NP-Kel_NP-Kel-01_2019_2	182.86	183.102	0.131967
NP-Kel_NP-Kel-01_2019_3	135.383	135.462	0.0583258
NP-Kel_NP-Kel-01_2019_4	362.283	362.825	0.149696
NP-Kel_NP-Kel-01_2019_5	433.93	434.676	0.171861
NP-Kel_NP-Kel-01_2019_6	394.048	394.991	0.239257
NP-Kel_NP-Kel-01_2019_7	439.094	440.229	0.258361
NP-Kel_NP-Kel-01_2019_8	313.026	313.562	0.171339
NP-Kel_NP-Kel-01_2019_9	410.596	411.696	0.267901
NP-Kel_NP-Kel-01_2020_1	191.479	191.678	0.104078
NP-Kel_NP-Kel-01_2020_10	380.618	381.326	0.185929
NP-Kel_NP-Kel-01_2020_11	272.492	272.769	0.101929
NP-Kel_NP-Kel-01_2020_12	250.829	251.146	0.126296
NP-Kel_NP-Kel-01_2020_13	187.162	187.494	0.177339
NP-Kel_NP-Kel-01_2020_14	122.609	122.696	0.0708125
NP-Kel_NP-Kel-01_2020_15	105.628	105.738	0.103562
NP-Kel_NP-Kel-01_2020_2	228.977	229.211	0.101961
NP-Kel_NP-Kel-01_2020_3	310.134	310.471	0.108511
NP-Kel_NP-Kel-01_2020_4	358.643	359.265	0.173651
NP-Kel_NP-Kel-01_2020_5	531.287	532.299	0.190475
NP-Kel_NP-Kel-01_2020_6	529.163	530.153	0.187231
NP-Kel_NP-Kel-01_2020_7	421.021	421.999	0.232161
NP-Kel_NP-Kel-01_2020_8	525.96	526.887	0.176137
NP-Kel_NP-Kel-01_2020_9	495.652	496.334	0.137559
NP-Kel_NP-Kel-02_2019_1	109.744	109.862	0.107206
NP-Kel_NP-Kel-02_2019_10	271.597	272.057	0.169305
NP-Kel_NP-Kel-02_2019_11	276.233	276.607	0.135575
NP-Kel_NP-Kel-02_2019_12	193.668	194.017	0.180111
NP-Kel_NP-Kel-02_2019_13	160.436	160.615	0.111501
NP-Kel_NP-Kel-02_2019_14	119.924	119.988	0.0535001
NP-Kel_NP-Kel-02_2019_15	154.058	154.16	0.0659229
NP-Kel_NP-Kel-02_2019_2	248.487	248.841	0.142644
NP-Kel_NP-Kel-02_2019_3	199.889	200.266	0.18864
NP-Kel_NP-Kel-02_2019_4	374.384	374.995	0.162983
NP-Kel_NP-Kel-02_2019_5	483.804	484.784	0.202595
NP-Kel_NP-Kel-02_2019_6	444.943	446.228	0.288777
NP-Kel_NP-Kel-02_2019_7	442.683	444.018	0.301547
NP-Kel_NP-Kel-02_2019_8	327.048	327.927	0.268677
NP-Kel_NP-Kel-02_2019_9	405.738	406.481	0.183091
NP-Kel_NP-Kel-02_2020_1	98.9395	99.0921	0.154234
NP-Kel_NP-Kel-02_2020_10	286.422	287.008	0.204538
NP-Kel_NP-Kel-02_2020_11	215.5	215.673	0.080061
NP-Kel_NP-Kel-02_2020_12	198.964	199.22	0.128577
NP-Kel_NP-Kel-02_2020_13	138.881	139.021	0.100652
NP-Kel_NP-Kel-02_2020_14	95.2181	95.3184	0.105258
NP-Kel_NP-Kel-02_2020_15	86.8173	86.8444	0.0311766
NP-Kel_NP-Kel-02_2020_2	145.38	145.507	0.0871657
NP-Kel_NP-Kel-02_2020_3	173.958	174.286	0.188415
NP-Kel_NP-Kel-02_2020_4	254.673	255.278	0.237472
NP-Kel_NP-Kel-02_2020_5	334.102	335.058	0.286376
NP-Kel_NP-Kel-02_2020_6	390.258	391.6	0.343805
NP-Kel_NP-Kel-02_2020_7	356.667	357.932	0.354548
NP-Kel_NP-Kel-02_2020_8	356.474	357.222	0.209817
NP-Kel_NP-Kel-02_2020_9	318.987	319.669	0.213912
NP-Kel_NP-Kel-03_2019_1	77.9972	78.052	0.0702786
NP-Kel_NP-Kel-03_2019_10	173.691	173.831	0.0805678
NP-Kel_NP-Kel-03_2019_11	193.567	194.113	0.282005
NP-Kel_NP-Kel-03_2019_12	131.137	131.354	0.165201
NP-Kel_NP-Kel-03_2019_13	122.542	122.69	0.120694
NP-Kel_NP-Kel-03_2019_14	132.845	132.987	0.106935
NP-Kel_NP-Kel-03_2019_15	112.667	112.75	0.0742243
NP-Kel_NP-Kel-03_2019_2	133.318	133.414	0.0726537
NP-Kel_NP-Kel-03_2019_3	87.5622	87.592	0.034031
NP-Kel_NP-Kel-03_2019_4	213.954	214.196	0.113468
NP-Kel_NP-Kel-03_2019_5	310.832	311.321	0.157335
NP-Kel_NP-Kel-03_2019_6	324.83	325.271	0.13574
NP-Kel_NP-Kel-03_2019_7	314.593	315.081	0.155306
NP-Kel_NP-Kel-03_2019_8	223.344	223.689	0.154661
NP-Kel_NP-Kel-03_2019_9	275.622	275.94	0.115323
NP-Kel_NP-Kel-03_2020_1	180.91	181.163	0.140103
NP-Kel_NP-Kel-03_2020_10	326.101	326.75	0.199148
NP-Kel_NP-Kel-03_2020_11	246.82	247.157	0.136434
NP-Kel_NP-Kel-03_2020_12	228.762	229.102	0.148734
NP-Kel_NP-Kel-03_2020_13	171.598	171.761	0.0948266
NP-Kel_NP-Kel-03_2020_14	105.308	105.367	0.0556617
NP-Kel_NP-Kel-03_2020_15	83.4535	83.4901	0.0439056
NP-Kel_NP-Kel-03_2020_2	264.654	265.026	0.140602
NP-Kel_NP-Kel-03_2020_3	297.554	298.035	0.161582
NP-Kel_NP-Kel-03_2020_4	379.951	380.944	0.261363
NP-Kel_NP-Kel-03_2020_5	473.403	474.881	0.312243
NP-Kel_NP-Kel-03_2020_6	434.75	436.1	0.310489
NP-Kel_NP-Kel-03_2020_7	454.971	456.376	0.308807
NP-Kel_NP-Kel-03_2020_8	415.41	416.278	0.208914
NP-Kel_NP-Kel-03_2020_9	373.304	374.54	0.331156
NP-Kel_NP-Kel-04_2019_1	125.258	125.37	0.0892668
NP-Kel_NP-Kel-04_2019_10	472.571	473.018	0.09461
NP-Kel_NP-Kel-04_2019_11	439.527	440.136	0.138548
NP-Kel_NP-Kel-04_2019_12	282.71	283.024	0.110953
NP-Kel_NP-Kel-04_2019_13	257.994	258.183	0.0731325
NP-Kel_NP-Kel-04_2019_14	236.358	236.507	0.0632468
NP-Kel_NP-Kel-04_2019_15	166.013	166.167	0.0925978
NP-Kel_NP-Kel-04_2019_2	266.296	266.647	0.131902
NP-Kel_NP-Kel-04_2019_3	192.343	192.467	0.0646931
NP-Kel_NP-Kel-04_2019_4	528.941	529.95	0.190744
NP-Kel_NP-Kel-04_2019_5	687.631	688.837	0.175375
NP-Kel_NP-Kel-04_2019_6	310.212	310.546	0.107689
NP-Kel_NP-Kel-04_2019_7	548.096	549.379	0.234232
NP-Kel_NP-Kel-04_2019_8	518.696	519.807	0.214198
NP-Kel_NP-Kel-04_2019_9	411.827	412.204	0.0916125
NP-Kel_NP-Kel-04_2020_1	223.706	223.886	0.0803198
NP-Kel_NP-Kel-04_2020_10	586.184	587.351	0.198976
NP-Kel_NP-Kel-04_2020_11	289.576	289.848	0.0936965
NP-Kel_NP-Kel-04_2020_12	379.798	380.478	0.178965
NP-Kel_NP-Kel-04_2020_13	362.022	362.546	0.144573
NP-Kel_NP-Kel-04_2020_14	190.658	190.945	0.150857
NP-Kel_NP-Kel-04_2020_15	163.641	163.852	0.128613
NP-Kel_NP-Kel-04_2020_2	322.229	322.648	0.129863
NP-Kel_NP-Kel-04_2020_3	461.766	462.543	0.168299
NP-Kel_NP-Kel-04_2020_4	621.745	623.23	0.238883
NP-Kel_NP-Kel-04_2020_5	714.652	716.399	0.244451
NP-Kel_NP-Kel-04_2020_6	487.587	488.802	0.249227
NP-Kel_NP-Kel-04_2020_7	559.356	560.973	0.288926
NP-Kel_NP-Kel-04_2020_8	547.848	549.004	0.211042
NP-Kel_NP-Kel-04_2020_9	578.148	579.352	0.208204
NP-Nsw_NP-Nsw-01_2019_1	90.8324	90.9105	0.0859059
NP-Nsw_NP-Nsw-01_2019_10	307.398	307.856	0.148939
NP-Nsw_NP-Nsw-01_2019_11	305.382	306.019	0.208551
NP-Nsw_NP-Nsw-01_2019_12	186.051	186.43	0.203474
NP-Nsw_NP-Nsw-01_2019_13	236.935	237.289	0.149381
NP-Nsw_NP-Nsw-01_2019_2	109.077	109.171	0.0858848
NP-Nsw_NP-Nsw-01_2019_3	55.1567	55.2572	0.182132
NP-Nsw_NP-Nsw-01_2019_4	332.985	333.635	0.195174
NP-Nsw_NP-Nsw-01_2019_5	409.033	409.963	0.227547
NP-Nsw_NP-Nsw-01_2019_6	527.394	528.974	0.299538
NP-Nsw_NP-Nsw-01_2019_7	255.035	255.391	0.139218
NP-Nsw_NP-Nsw-01_2019_8	476.975	478.177	0.251815
NP-Nsw_NP-Nsw-01_2019_9	314.917	315.581	0.210982
NP-Nsw_NP-Nsw-01_2020_1	104.41	104.523	0.108504
NP-Nsw_NP-Nsw-01_2020_10	429.469	430.625	0.269099
NP-Nsw_NP-Nsw-01_2020_11	226.734	227.124	0.172166
NP-Nsw_NP-Nsw-01_2020_12	213.819	214.336	0.241579
NP-Nsw_NP-Nsw-01_2020_13	292.827	293.527	0.239047
NP-Nsw_NP-Nsw-01_2020_14	85.8756	85.924	0.0562979
NP-Nsw_NP-Nsw-01_2020_2	111.776	111.848	0.0641622
NP-Nsw_NP-Nsw-01_2020_3	178.141	178.58	0.246269
NP-Nsw_NP-Nsw-01_2020_4	166.546	166.869	0.193817
NP-Nsw_NP-Nsw-01_2020_5	222.857	223.196	0.151988
NP-Nsw_NP-Nsw-01_2020_6	390.653	391.801	0.293916
NP-Nsw_NP-Nsw-01_2020_7	350.048	351.276	0.350801
NP-Nsw_NP-Nsw-01_2020_8	311.471	312.193	0.231953
NP-Nsw_NP-Nsw-01_2020_9	337.903	338.804	0.266855
NP-Ode_AGG_2019_1	274.87	275.179	0.112239
NP-Ode_AGG_2019_10	329.753	330.402	0.196972
NP-Ode_AGG_2019_11	192.233	192.527	0.152973
NP-Ode_AGG_2019_12	168.506	168.655	0.0888056
NP-Ode_AGG_2019_13	95.3476	95.4368	0.0935351
NP-Ode_AGG_2019_14	81.0544	81.1097	0.0681674
NP-Ode_AGG_2019_2	209.904	210.099	0.0929932
NP-Ode_AGG_2019_3	429.746	430.447	0.163054
NP-Ode_AGG_2019_4	517.759	519.541	0.344189
NP-Ode_AGG_2019_5	510.534	511.741	0.236581
NP-Ode_AGG_2019_6	343.923	344.391	0.13585
NP-Ode_AGG_2019_7	333.473	333.955	0.144374
NP-Ode_AGG_2019_8	336.787	337.168	0.113141
NP-Ode_AGG_2019_9	345.217	345.956	0.214141
NP-Ode_AGG_2020_1	111.434	111.498	0.0578347
NP-Ode_AGG_2020_10	485.991	487.951	0.403421
NP-Ode_AGG_2020_11	252.098	252.473	0.149111
NP-Ode_AGG_2020_12	214.957	215.216	0.120339
NP-Ode_AGG_2020_13	127.265	127.36	0.0744068
NP-Ode_AGG_2020_14	96.2103	96.3376	0.132313
NP-Ode_AGG_2020_15	63.7465	63.7917	0.0709598
NP-Ode_AGG_2020_2	225.791	225.981	0.0840217
NP-Ode_AGG_2020_3	280.985	281.302	0.112749
NP-Ode_AGG_2020_4	322.863	323.463	0.18607
NP-Ode_AGG_2020_5	420.511	421.45	0.223219
NP-Ode_AGG_2020_6	478.924	480.045	0.234084
NP-Ode_AGG_2020_7	442.089	443.807	0.388546
NP-Ode_AGG_2020_8	533.545	536.361	0.527907
NP-Ode_AGG_2020_9	463.201	465.007	0.389871
NP-Ode_AGU_2019_1	350.071	350.56	0.139742
NP-Ode_AGU_2019_10	522.286	524.205	0.367528
NP-Ode_AGU_2019_11	373.079	373.669	0.158153
NP-Ode_AGU_2019_12	384.511	385.507	0.259044
NP-Ode_AGU_2019_13	259.537	259.944	0.156906
NP-Ode_AGU_2019_14	168.927	169.243	0.187271
NP-Ode_AGU_2019_2	292.273	292.847	0.196382
NP-Ode_AGU_2019_3	597.271	599.075	0.302087
NP-Ode_AGU_2019_4	794.99	798.747	0.472614
NP-Ode_AGU_2019_5	709.353	711.256	0.268261
NP-Ode_AGU_2019_6	649.664	649.661	-0.000461759
NP-Ode_AGU_2019_7	675.777	675.309	-0.0692176
NP-Ode_AGU_2019_8	546.962	548.635	0.305864
NP-Ode_AGU_2019_9	580.707	583.029	0.399857
NP-Ode_AGU_2020_1	219.258	219.448	0.0868567
NP-Ode_AGU_2020_10	520.692	520.33	-0.0695896
NP-Ode_AGU_2020_11	193.537	193.657	0.0617226
NP-Ode_AGU_2020_12	216.091	216.315	0.10387
NP-Ode_AGU_2020_13	151.11	151.305	0.128944
NP-Ode_AGU_2020_14	316.724	317.194	0.148313
NP-Ode_AGU_2020_15	210.967	211.317	0.165659
NP-Ode_AGU_2020_2	379.455	380.128	0.177393
NP-Ode_AGU_2020_3	478.883	480.259	0.287433
NP-Ode_AGU_2020_4	554.782	556.689	0.343849
NP-Ode_AGU_2020_5	644.834	647.406	0.398924
NP-Ode_AGU_2020_6	673.748	676.616	0.425619
NP-Ode_AGU_2020_7	747.918	751.271	0.44831
NP-Ode_AGU_2020_8	762.532	765.748	0.421709
NP-Ode_AGU_2020_9	792.258	795.972	0.468856
NP-SW_NP-SW-01_2019_1	140.502	140.848	0.246206
NP-SW_NP-SW-01_2019_10	253.405	253.824	0.165509
NP-SW_NP-SW-01_2019_11	239.779	240.236	0.190439
NP-SW_NP-SW-01_2019_12	126.788	126.92	0.104536
NP-SW_NP-SW-01_2019_13	181.109	181.38	0.149618
NP-SW_NP-SW-01_2019_2	20.0046	20.0051	0.00265703
NP-SW_NP-SW-01_2019_3	472.96	474.195	0.261263
NP-SW_NP-SW-01_2019_4	646.242	647.521	0.197848
NP-SW_NP-SW-01_2019_5	665.479	667.009	0.229911
NP-SW_NP-SW-01_2019_6	413.503	414.338	0.201904
NP-SW_NP-SW-01_2019_7	431.003	431.607	0.140314
NP-SW_NP-SW-01_2019_8	334.493	335.136	0.192217
NP-SW_NP-SW-01_2019_9	390.509	391.585	0.275688
NP-SW_NP-SW-01_2020_1	168.075	168.241	0.0985494
NP-SW_NP-SW-01_2020_10	298.387	298.991	0.20248
NP-SW_NP-SW-01_2020_11	280.719	281.195	0.169552
NP-SW_NP-SW-01_2020_12	87.8785	87.9064	0.0317177
NP-SW_NP-SW-01_2020_13	76.6973	76.7454	0.0627407
NP-SW_NP-SW-01_2020_14	98.9472	99.047	0.100861
NP-SW_NP-SW-01_2020_2	129.248	129.296	0.0367911
NP-SW_NP-SW-01_2020_3	235.785	235.939	0.0655875
NP-SW_NP-SW-01_2020_4	406.561	407.394	0.204907
NP-SW_NP-SW-01_2020_5	371.98	372.603	0.167548
NP-SW_NP-SW-01_2020_6	618.932	620.223	0.208634
NP-SW_NP-SW-01_2020_7	530.134	531.273	0.214906
NP-SW_NP-SW-01_2020_8	503.416	504.559	0.227044
NP-SW_NP-SW-01_2020_9	500.149	501.461	0.262251
NP-SW_NP-SW-02_2019_1	132.428	132.559	0.099014
NP-SW_NP-SW-02_2019_10	58.7111	58.719	0.0134836
NP-SW_NP-SW-02_2019_11	65.7807	65.8041	0.0356316
NP-SW_NP-SW-02_2019_12	86.8483	86.8727	0.0281368
NP-SW_NP-SW-02_2019_13	88.6356	88.7664	0.147521
NP-SW_NP-SW-02_2019_2	88.051	88.075	0.0271813
NP-SW_NP-SW-02_2019_3	151.449	151.583	0.0885885
NP-SW_NP-SW-02_2019_4	249.929	250.129	0.080224
NP-SW_NP-SW-02_2019_5	190.624	190.771	0.0768635
NP-SW_NP-SW-02_2019_6	121.396	121.491	0.0788937
NP-SW_NP-SW-02_2019_7	168.891	169.008	0.0690229
NP-SW_NP-SW-02_2019_8	80.028	80.0638	0.0447096
NP-SW_NP-SW-02_2019_9	50.7414	50.7735	0.0632875
NP-SW_NP-SW-02_2020_1	115.355	115.531	0.152945
NP-SW_NP-SW-02_2020_10	175.392	175.596	0.116584
NP-SW_NP-SW-02_2020_11	140.399	140.473	0.0521398
NP-SW_NP-SW-02_2020_12	84.5536	84.638	0.0998333
NP-SW_NP-SW-02_2020_13	92.9671	93.0125	0.0488771
NP-SW_NP-SW-02_2020_14	104.197	104.279	0.0782463
NP-SW_NP-SW-02_2020_2	105.412	105.465	0.0502281
NP-SW_NP-SW-02_2020_3	152.141	152.209	0.0444073
NP-SW_NP-SW-02_2020_4	189.895	190.015	0.0631487
NP-SW_NP-SW-02_2020_5	248.125	248.287	0.0653671
NP-SW_NP-SW-02_2020_6	365.263	365.817	0.151764
NP-SW_NP-SW-02_2020_7	253.182	253.687	0.199526
NP-SW_NP-SW-02_2020_8	228.421	228.74	0.139712
NP-SW_NP-SW-02_2020_9	277.774	278.196	0.151763
NP-SW_NP-SW-03_2019_1	57.7072	57.7209	0.0237768
NP-SW_NP-SW-03_2019_10	20.0158	20.0178	0.0102524
NP-SW_NP-SW-03_2019_11	38.7111	38.7281	0.0439877
NP-SW_NP-SW-03_2019_12	40.98	40.9848	0.0117294
NP-SW_NP-SW-03_2019_13	44.9118	44.9339	0.049197
NP-SW_NP-SW-03_2019_2	23.3293	23.3365	0.0307296
NP-SW_NP-SW-03_2019_3	155.579	155.666	0.0558897
NP-SW_NP-SW-03_2019_4	229.907	230.139	0.100778
NP-SW_NP-SW-03_2019_5	214.544	214.764	0.102755
NP-SW_NP-SW-03_2019_6	145.967	146.023	0.0387267
NP-SW_NP-SW-03_2019_7	130.455	130.528	0.0562412
NP-SW_NP-SW-03_2019_8	51.039	51.0517	0.0248234
NP-SW_NP-SW-03_2019_9	35.7702	35.7824	0.034115
NP-SW_NP-SW-03_2020_1	125.828	125.88	0.0408417
NP-SW_NP-SW-03_2020_10	180.717	180.833	0.0644863
NP-SW_NP-SW-03_2020_11	156.623	156.771	0.094619
NP-SW_NP-SW-03_2020_12	90.8971	90.9237	0.0293033
NP-SW_NP-SW-03_2020_13	92.2009	92.2247	0.025758
NP-SW_NP-SW-03_2020_14	111.324	111.401	0.0688807
NP-SW_NP-SW-03_2020_2	77.1403	77.172	0.0410266
NP-SW_NP-SW-03_2020_3	103.783	103.815	0.0313467
NP-SW_NP-SW-03_2020_4	141.212	141.304	0.065778
NP-SW_NP-SW-03_2020_5	172.683	172.81	0.0735516
NP-SW_NP-SW-03_2020_6	337.874	338.407	0.15788
NP-SW_NP-SW-03_2020_7	279.074	279.652	0.207149
NP-SW_NP-SW-03_2020_8	262.004	262.446	0.168683
NP-SW_NP-SW-03_2020_9	328.977	329.577	0.182511
RMO-Br_A1-M6_2019_1	139.563	139.694	0.0943012
RMO-Br_A1-M6_2019_10	222.919	223.065	0.0656258
RMO-Br_A1-M6_2019_11	346.402	346.83	0.123784
RMO-Br_A1-M6_2019_12	289.82	290.006	0.0639885
RMO-Br_A1-M6_2019_13	148.23	148.344	0.0772618
RMO-Br_A1-M6_2019_14	169.603	169.762	0.0939148
RMO-Br_A1-M6_2019_15	209.69	210.269	0.275947
RMO-Br_A1-M6_2019_2	199.517	199.731	0.107075
RMO-Br_A1-M6_2019_3	238.391	238.687	0.124335
RMO-Br_A1-M6_2019_4	436.09	436.688	0.137015
RMO-Br_A1-M6_2019_5	292.288	292.536	0.0847816
RMO-Br_A1-M6_2019_6	203.232	203.38	0.0730369
RMO-Br_A1-M6_2019_7	427.344	427.864	0.121629
RMO-Br_A1-M6_2019_8	435.62	435.943	0.0741447
RMO-Br_A1-M6_2019_9	298.812	299.048	0.0788343
RMO-Br_A1-M6_2020_10	439.748	441.025	0.290537
RMO-Br_A1-M6_2020_11	358.795	359.562	0.213714
RMO-Br_A1-M6_2020_13	362.877	363.911	0.284776
RMO-Br_A1-M6_2020_14	229.66	230.143	0.210166
RMO-Br_A1-M6_2020_15	238.252	238.754	0.210562
RMO-Br_A1-M6_2020_2	342.494	343.461	0.282345
RMO-Br_A1-M6_2020_3	361.366	362.349	0.27223
RMO-Br_A1-M6_2020_5	458.399	459.135	0.160667
RMO-Br_A1-M6_2020_6	501.611	502.676	0.21235
RMO-Br_A1-M6_2020_7	464.254	465.068	0.175401
RMO-Br_A1-M6_2020_9	434.774	435.695	0.211879
RMO-Bu_W2-M1_2019_1	73.4965	73.5065	0.0136262
RMO-Bu_W2-M1_2019_10	138.761	138.787	0.0185844
RMO-Bu_W2-M1_2019_11	144.701	144.737	0.0249624
RMO-Bu_W2-M1_2019_12	464.688	465.347	0.141915
RMO-Bu_W2-M1_2019_13	183.361	183.405	0.023532
RMO-Bu_W2-M1_2019_14	107.822	107.835	0.012729
RMO-Bu_W2-M1_2019_15	45.9816	45.9841	0.00543956
RMO-Bu_W2-M1_2019_2	148.712	148.736	0.0159165
RMO-Bu_W2-M1_2019_3	195.327	195.395	0.0348265
RMO-Bu_W2-M1_2019_4	536.747	537.459	0.132781
RMO-Bu_W2-M1_2019_5	427.325	427.514	0.0443425
RMO-Bu_W2-M1_2019_6	243.933	243.988	0.0223287
RMO-Bu_W2-M1_2019_7	243.056	243.149	0.0382491
RMO-Bu_W2-M1_2019_8	627.75	629.4	0.262719
RMO-Bu_W2-M1_2019_9	296.161	296.275	0.0384169
RMO-Bu_W2-M1_2020_10	548.854	551.043	0.398894
RMO-Bu_W2-M1_2020_11	383.527	384.584	0.275612
RMO-Bu_W2-M1_2020_13	273.576	274.093	0.188741
RMO-Bu_W2-M1_2020_14	212.084	212.387	0.142802
RMO-Bu_W2-M1_2020_15	224.22	224.574	0.158066
RMO-Bu_W2-M1_2020_2	344.582	345.039	0.132778
RMO-Bu_W2-M1_2020_3	282.639	283.017	0.133817
RMO-Bu_W2-M1_2020_5	566.866	568.051	0.209127
RMO-Bu_W2-M1_2020_6	630.146	631.565	0.225147
RMO-Bu_W2-M1_2020_7	518.921	520.627	0.328707
RMO-Bu_W2-M1_2020_9	497.288	500.016	0.548642
RMO-Ge_S5-M4_2019_1	102.025	102.058	0.0314281
RMO-Ge_S5-M4_2019_10	183.911	183.939	0.0149688
RMO-Ge_S5-M4_2019_11	198.663	198.719	0.0281877
RMO-Ge_S5-M4_2019_12	200.699	200.853	0.0768201
RMO-Ge_S5-M4_2019_13	265.855	265.978	0.0463127
RMO-Ge_S5-M4_2019_14	107.772	107.789	0.0160102
RMO-Ge_S5-M4_2019_15	75.0544	75.063	0.0114069
RMO-Ge_S5-M4_2019_2	154.38	154.423	0.0275345
RMO-Ge_S5-M4_2019_3	130.422	130.446	0.0179694
RMO-Ge_S5-M4_2019_4	412.213	412.931	0.174321
RMO-Ge_S5-M4_2019_5	361.375	361.512	0.0376799
RMO-Ge_S5-M4_2019_6	303.29	303.39	0.0329925
RMO-Ge_S5-M4_2019_7	375.898	376.095	0.0522886
RMO-Ge_S5-M4_2019_8	654.013	655.374	0.208171
RMO-Ge_S5-M4_2019_9	290.552	290.662	0.0378453
RMO-Ge_S5-M4_2020_1	176.137	176.243	0.0598921
RMO-Ge_S5-M4_2020_10	732.834	734.214	0.188283
RMO-Ge_S5-M4_2020_11	591.451	592.096	0.109097
RMO-Ge_S5-M4_2020_12	459.903	460.334	0.0937212
RMO-Ge_S5-M4_2020_14	501.102	501.645	0.108328
RMO-Ge_S5-M4_2020_15	384.194	384.619	0.110825
RMO-Ge_S5-M4_2020_16	320.556	320.751	0.0606821
RMO-Ge_S5-M4_2020_3	540.663	541.803	0.210865
RMO-Ge_S5-M4_2020_4	447.286	447.857	0.127653
RMO-Ge_S5-M4_2020_6	531.341	531.895	0.104319
RMO-Ge_S5-M4_2020_7	688.438	689.491	0.152878
RMO-Ge_S5-M4_2020_8	774.437	775.198	0.0982116
RMO-La_W4-M2_2019_1	99.2821	99.2979	0.0159784
RMO-La_W4-M2_2019_10	140.607	140.625	0.0131535
RMO-La_W4-M2_2019_11	146.575	146.602	0.0189755
RMO-La_W4-M2_2019_12	158.165	158.195	0.0187987
RMO-La_W4-M2_2019_13	260.712	260.817	0.0403225
RMO-La_W4-M2_2019_14	87.9795	87.9942	0.0166128
RMO-La_W4-M2_2019_15	77.0857	77.1033	0.0228805
RMO-La_W4-M2_2019_2	239.961	240.098	0.0568767
RMO-La_W4-M2_2019_3	223.707	223.795	0.039394
RMO-La_W4-M2_2019_4	142.718	142.738	0.0140099
RMO-La_W4-M2_2019_5	66.0194	66.0271	0.0116529
RMO-La_W4-M2_2019_6	242.834	242.877	0.0174126
RMO-La_W4-M2_2019_7	228.534	228.594	0.0264528
RMO-La_W4-M2_2019_8	27.0164	27.0184	0.00729682
RMO-La_W4-M2_2019_9	222.939	222.989	0.0224933
RMO-La_W4-M2_2020_10	580.415	582.069	0.284939
RMO-La_W4-M2_2020_11	381.346	382.284	0.245944
RMO-La_W4-M2_2020_13	327.67	328.187	0.157943
RMO-La_W4-M2_2020_14	220.494	220.818	0.146641
RMO-La_W4-M2_2020_15	169.037	169.228	0.113123
RMO-La_W4-M2_2020_2	358.723	360.433	0.476775
RMO-La_W4-M2_2020_3	479.506	480.579	0.223892
RMO-La_W4-M2_2020_5	519.392	521.951	0.492761
RMO-La_W4-M2_2020_6	589.699	591.138	0.244138
RMO-La_W4-M2_2020_7	596.198	598.477	0.382233
RMO-La_W4-M2_2020_9	484.389	486.044	0.341566
RMO-Ro_O3-M3_2019_1	134.992	135.055	0.0463726
RMO-Ro_O3-M3_2019_10	326.494	326.664	0.0521277
RMO-Ro_O3-M3_2019_11	394.788	395.048	0.0658628
RMO-Ro_O3-M3_2019_12	539.066	539.992	0.171756
RMO-Ro_O3-M3_2019_13	340.33	340.671	0.100031
RMO-Ro_O3-M3_2019_14	255.477	255.702	0.0878079
RMO-Ro_O3-M3_2019_15	116.753	116.808	0.0477035
RMO-Ro_O3-M3_2019_2	324.924	325.231	0.094658
RMO-Ro_O3-M3_2019_3	401.795	402.475	0.169141
RMO-Ro_O3-M3_2019_4	766.403	767.664	0.164566
RMO-Ro_O3-M3_2019_5	550.798	551.494	0.126365
RMO-Ro_O3-M3_2019_6	432.13	432.435	0.0705441
RMO-Ro_O3-M3_2019_7	594.577	595.231	0.110089
RMO-Ro_O3-M3_2019_8	668.609	669.485	0.130962
RMO-Ro_O3-M3_2019_9	467.585	468.08	0.105769
RMO-Ro_O3-M3_2020_10	651.747	653.68	0.296476
RMO-Ro_O3-M3_2020_11	535.092	536.432	0.250448
RMO-Ro_O3-M3_2020_13	213.995	214.33	0.156725
RMO-Ro_O3-M3_2020_14	249.509	250.057	0.219782
RMO-Ro_O3-M3_2020_15	225.85	226.141	0.129084
RMO-Ro_O3-M3_2020_2	492.027	493.314	0.261436
RMO-Ro_O3-M3_2020_3	452.784	453.956	0.258894
RMO-Ro_O3-M3_2020_5	685.858	688.861	0.437757
RMO-Ro_O3-M3_2020_6	739.996	742.522	0.341309
RMO-Ro_O3-M3_2020_7	729.364	731.661	0.314938
RMO-Ro_O3-M3_2020_9	588.808	590.599	0.304158
RMO-Sc_O7-M5_2019_1	56.8041	56.8127	0.015242
RMO-Sc_O7-M5_2019_11	253.843	253.981	0.0543711
RMO-Sc_O7-M5_2019_12	144.794	144.833	0.026859
RMO-Sc_O7-M5_2019_13	225.371	225.445	0.0328257
RMO-Sc_O7-M5_2019_14	138.507	138.546	0.027534
RMO-Sc_O7-M5_2019_15	112.888	112.905	0.0148146
RMO-Sc_O7-M5_2019_2	210.978	211.088	0.0521841
RMO-Sc_O7-M5_2019_3	220.356	220.454	0.0445912
RMO-Sc_O7-M5_2019_4	207.698	207.753	0.0264298
RMO-Sc_O7-M5_2019_5	205.954	205.997	0.0210694
RMO-Sc_O7-M5_2019_6	197.183	197.404	0.111989
RMO-Sc_O7-M5_2019_7	338.214	338.563	0.103318
RMO-Sc_O7-M5_2019_8	313.922	314.186	0.0839517
RMO-Sc_O7-M5_2019_9	306.561	306.833	0.088735
RMO-Sc_O7-M5_2020_1	264.631	264.889	0.0975426
RMO-Sc_O7-M5_2020_10	508.269	509.931	0.327097
RMO-Sc_O7-M5_2020_11	386.431	387.018	0.151911
RMO-Sc_O7-M5_2020_12	293.702	294.391	0.234421
RMO-Sc_O7-M5_2020_13	288.019	288.53	0.177451
RMO-Sc_O7-M5_2020_14	212.493	212.678	0.0867518
RMO-Sc_O7-M5_2020_15	156.489	156.591	0.0646889
RMO-Sc_O7-M5_2020_2	462.726	463.7	0.210509
RMO-Sc_O7-M5_2020_3	355.469	356.33	0.242299
RMO-Sc_O7-M5_2020_4	404.237	405.369	0.280025
RMO-Sc_O7-M5_2020_5	471.525	472.858	0.282635
RMO-Sc_O7-M5_2020_6	541.96	543.321	0.251145
RMO-Sc_O7-M5_2020_7	632.071	634.335	0.35813
RMO-Sc_O7-M5_2020_8	510.425	513.694	0.640517
RMO-Sc_O7-M5_2020_9	655.645	658.123	0.378044
TERENO_TER-FBG-1_2019_1	55.3393	55.3716	0.0584253
TERENO_TER-FBG-1_2019_10	104.098	104.138	0.0390367
TERENO_TER-FBG-1_2019_11	151.365	151.432	0.043991
TERENO_TER-FBG-1_2019_12	60.5116	60.5579	0.0764792
TERENO_TER-FBG-1_2019_13	115.467	115.554	0.0752336
TERENO_TER-FBG-1_2019_14	75.6312	75.6684	0.0491922
TERENO_TER-FBG-1_2019_15	74.088	74.1185	0.0412154
TERENO_TER-FBG-1_2019_2	105.474	105.548	0.0700376
TERENO_TER-FBG-1_2019_3	78.7356	78.7594	0.0302581
TERENO_TER-FBG-1_2019_4	202.558	202.672	0.0560983
TERENO_TER-FBG-1_2019_5	245.511	245.757	0.0998977
TERENO_TER-FBG-1_2019_6	201.48	201.642	0.0805734
TERENO_TER-FBG-1_2019_7	150.441	150.526	0.0565657
TERENO_TER-FBG-1_2019_8	70.7935	70.8003	0.00969909
TERENO_TER-FBG-1_2019_9	246.85	247.108	0.104497
TERENO_TER-FBG-1_2020_1	126.428	126.506	0.0616308
TERENO_TER-FBG-1_2020_10	420.368	421.697	0.315963
TERENO_TER-FBG-1_2020_11	240.048	240.476	0.178209
TERENO_TER-FBG-1_2020_12	241.247	241.707	0.190347
TERENO_TER-FBG-1_2020_13	145.271	145.432	0.11042
TERENO_TER-FBG-1_2020_14	113.343	113.441	0.0857194
TERENO_TER-FBG-1_2020_15	83.5299	83.5968	0.0801415
TERENO_TER-FBG-1_2020_2	193.03	193.462	0.223434
TERENO_TER-FBG-1_2020_3	236.223	236.739	0.218738
TERENO_TER-FBG-1_2020_4	278.878	279.552	0.241423
TERENO_TER-FBG-1_2020_5	295.632	296.089	0.154446
TERENO_TER-FBG-1_2020_6	477.396	478.351	0.200085
TERENO_TER-FBG-1_2020_7	498.325	499.696	0.275138
TERENO_TER-FBG-1_2020_8	469.116	470.229	0.237349
TERENO_TER-FBG-1_2020_9	463.274	464.66	0.299067
TERENO_TER-FBG-2_2019_1	68.3125	68.3469	0.0504382
TERENO_TER-FBG-2_2019_10	114.907	114.971	0.055829
TERENO_TER-FBG-2_2019_11	200.916	201.214	0.148157
TERENO_TER-FBG-2_2019_12	103.352	103.407	0.0535567
TERENO_TER-FBG-2_2019_13	79.3315	79.4086	0.0971316
TERENO_TER-FBG-2_2019_14	44.9727	44.9876	0.0331701
TERENO_TER-FBG-2_2019_15	93.2217	93.2817	0.0643011
TERENO_TER-FBG-2_2019_2	84.4108	84.4323	0.0254971
TERENO_TER-FBG-2_2019_3	45.6342	45.6401	0.0130075
TERENO_TER-FBG-2_2019_4	91.6463	91.6941	0.0521731
TERENO_TER-FBG-2_2019_5	235.637	235.838	0.085316
TERENO_TER-FBG-2_2019_6	144.582	144.648	0.045572
TERENO_TER-FBG-2_2019_7	112.803	112.842	0.0345351
TERENO_TER-FBG-2_2019_8	237.365	237.541	0.0742149
TERENO_TER-FBG-2_2019_9	169.009	169.129	0.0713868
TERENO_TER-FBG-2_2020_1	128.049	128.157	0.0842953
TERENO_TER-FBG-2_2020_10	401.977	403.002	0.255085
TERENO_TER-FBG-2_2020_11	225.111	225.561	0.199848
TERENO_TER-FBG-2_2020_12	240.154	240.786	0.263353
TERENO_TER-FBG-2_2020_13	162.644	162.91	0.163431
TERENO_TER-FBG-2_2020_14	116.905	117.038	0.113918
TERENO_TER-FBG-2_2020_15	51.8333	51.8473	0.0269498
TERENO_TER-FBG-2_2020_2	164.128	164.48	0.214859
TERENO_TER-FBG-2_2020_3	222.121	222.564	0.199333
TERENO_TER-FBG-2_2020_4	251.139	251.648	0.202692
TERENO_TER-FBG-2_2020_5	294.108	294.511	0.137267
TERENO_TER-FBG-2_2020_6	400.34	401.414	0.268208
TERENO_TER-FBG-2_2020_8	425.404	426.408	0.236085
TERENO_TER-FBG-2_2020_9	405.829	406.582	0.185566
TERENO_TER-SST-1_2019_1	76.5668	76.5982	0.0409656
TERENO_TER-SST-1_2019_10	186.049	186.338	0.155574
TERENO_TER-SST-1_2019_11	272.114	272.636	0.191788
TERENO_TER-SST-1_2019_12	139.675	139.78	0.0755436
TERENO_TER-SST-1_2019_13	85.3595	85.4166	0.066902
TERENO_TER-SST-1_2019_14	111.49	111.619	0.115713
TERENO_TER-SST-1_2019_2	145.159	145.347	0.129636
TERENO_TER-SST-1_2019_3	162.401	162.64	0.147314
TERENO_TER-SST-1_2019_4	291.411	292.107	0.239082
TERENO_TER-SST-1_2019_5	408.277	409.703	0.349414
TERENO_TER-SST-1_2019_6	369.946	370.605	0.178264
TERENO_TER-SST-1_2019_7	217.26	217.615	0.163392
TERENO_TER-SST-1_2019_8	293.552	294.018	0.158889
TERENO_TER-SST-1_2019_9	278.904	279.258	0.126917
TERENO_TER-SST-1_2020_1	163.008	163.335	0.200371
TERENO_TER-SST-1_2020_10	408.535	410.526	0.487369
TERENO_TER-SST-1_2020_11	310.645	312.131	0.478153
TERENO_TER-SST-1_2020_12	316.349	317.97	0.5125
TERENO_TER-SST-1_2020_13	256.723	257.427	0.2743
TERENO_TER-SST-1_2020_14	175.412	175.938	0.299965
TERENO_TER-SST-1_2020_15	141.454	141.758	0.214319
TERENO_TER-SST-1_2020_2	206.964	207.461	0.240137
TERENO_TER-SST-1_2020_3	211.669	211.912	0.114709
TERENO_TER-SST-1_2020_4	331.293	332.221	0.280226
TERENO_TER-SST-1_2020_5	368.116	369.408	0.351152
TERENO_TER-SST-1_2020_6	627.492	630.407	0.464494
TERENO_TER-SST-1_2020_7	464.68	467.519	0.610824
TERENO_TER-SST-1_2020_8	466.642	470.084	0.737688
TERENO_TER-SST-1_2020_9	387.374	389.667	0.592086
TERENO_TER-SST-2_2019_1	108.753	108.937	0.168777
TERENO_TER-SST-2_2019_10	106.317	106.358	0.0392667
TERENO_TER-SST-2_2019_11	250.731	251.061	0.131501
TERENO_TER-SST-2_2019_12	134.65	134.757	0.0793745
TERENO_TER-SST-2_2019_13	168.168	168.347	0.106265
TERENO_TER-SST-2_2019_14	110.121	110.18	0.0539245
TERENO_TER-SST-2_2019_15	90.8974	90.9326	0.0387633
TERENO_TER-SST-2_2019_2	155.057	155.361	0.196124
TERENO_TER-SST-2_2019_3	198.329	198.62	0.146577
TERENO_TER-SST-2_2019_4	320.217	320.759	0.169318
TERENO_TER-SST-2_2019_5	418.759	420.073	0.313894
TERENO_TER-SST-2_2019_6	252.561	252.869	0.122084
TERENO_TER-SST-2_2019_7	237.676	237.797	0.051197
TERENO_TER-SST-2_2019_8	186.768	186.902	0.071745
TERENO_TER-SST-2_2019_9	251.884	252.106	0.0879883
TERENO_TER-SST-2_2020_1	142.359	142.658	0.210001
TERENO_TER-SST-2_2020_10	436.747	438.056	0.299587
TERENO_TER-SST-2_2020_11	357.615	358.499	0.247309
TERENO_TER-SST-2_2020_12	333.383	334.237	0.256323
TERENO_TER-SST-2_2020_13	259.292	260.034	0.286211
TERENO_TER-SST-2_2020_14	183.568	183.776	0.113335
TERENO_TER-SST-2_2020_15	173.96	174.184	0.128842
TERENO_TER-SST-2_2020_2	250.974	251.605	0.251358
TERENO_TER-SST-2_2020_3	381.154	382.025	0.228475
TERENO_TER-SST-2_2020_4	410.521	411.621	0.268073
TERENO_TER-SST-2_2020_5	496.431	497.742	0.264046
TERENO_TER-SST-2_2020_6	611.289	612.95	0.271849
TERENO_TER-SST-2_2020_7	354.7	355.107	0.114695
TERENO_TER-SST-2_2020_8	516.053	517.351	0.251452
TERENO_TER-SST-2_2020_9	566.811	569.267	0.433236
UGW-ELD_ELD-01_2019_1	169.754	170.119	0.215008
UGW-ELD_ELD-01_2019_10	259.431	259.662	0.088852
UGW-ELD_ELD-01_2019_11	324.374	324.703	0.101227
UGW-ELD_ELD-01_2019_12	341.869	342.545	0.197523
UGW-ELD_ELD-01_2019_13	328.537	329.54	0.305402
UGW-ELD_ELD-01_2019_14	323.964	324.859	0.276275
UGW-ELD_ELD-01_2019_15	266.771	267.423	0.244365
UGW-ELD_ELD-01_2019_2	355.261	355.799	0.151562
UGW-ELD_ELD-01_2019_3	358.411	359.173	0.212701
UGW-ELD_ELD-01_2019_4	218.837	218.965	0.0583575
UGW-ELD_ELD-01_2019_5	645.704	647.38	0.259606
UGW-ELD_ELD-01_2019_6	641.041	642.629	0.24773
UGW-ELD_ELD-01_2019_7	362.535	362.85	0.0867876
UGW-ELD_ELD-01_2019_8	419.66	420.217	0.132788
UGW-ELD_ELD-01_2019_9	413.682	414.315	0.15302
UGW-ELD_ELD-01_2020_1	242.193	242.501	0.126938
UGW-ELD_ELD-01_2020_10	913.49	916.768	0.358798
UGW-ELD_ELD-01_2020_11	499.77	500.742	0.194407
UGW-ELD_ELD-01_2020_12	513.556	514.647	0.212428
UGW-ELD_ELD-01_2020_13	422.213	423.054	0.199161
UGW-ELD_ELD-01_2020_14	302.586	303.131	0.18033
UGW-ELD_ELD-01_2020_15	299.067	299.542	0.158928
UGW-ELD_ELD-01_2020_2	290.201	290.599	0.137226
UGW-ELD_ELD-01_2020_3	444.217	445.422	0.2711
UGW-ELD_ELD-01_2020_4	346.432	346.899	0.134784
UGW-ELD_ELD-01_2020_5	734.875	737.599	0.370675
UGW-ELD_ELD-01_2020_6	778.896	782.555	0.469751
UGW-ELD_ELD-01_2020_7	870.768	873.799	0.348063
UGW-ELD_ELD-01_2020_8	753.626	756.445	0.374159
UGW-ELD_ELD-01_2020_9	819.302	821.491	0.267157
UGW-ELD_ELD-02_2019_1	53.4796	53.4911	0.0214867
UGW-ELD_ELD-02_2019_10	118.161	118.248	0.0738155
UGW-ELD_ELD-02_2019_11	85.0354	85.0654	0.035302
UGW-ELD_ELD-02_2019_12	2.97695	2.97696	0.000215294
UGW-ELD_ELD-02_2019_13	22.0153	22.0183	0.0136853
UGW-ELD_ELD-02_2019_14	56.5218	56.5557	0.0599219
UGW-ELD_ELD-02_2019_15	64.6962	64.7258	0.0457448
UGW-ELD_ELD-02_2019_2	82.4728	82.5122	0.0477868
UGW-ELD_ELD-02_2019_3	122.298	122.413	0.0942288
UGW-ELD_ELD-02_2019_4	468.84	469.758	0.19583
UGW-ELD_ELD-02_2019_5	436.539	437.642	0.252466
UGW-ELD_ELD-02_2019_6	294.888	295.327	0.148756
UGW-ELD_ELD-02_2019_7	179.995	180.163	0.093315
UGW-ELD_ELD-02_2019_8	56.0531	56.0739	0.0371036
UGW-ELD_ELD-02_2019_9	129.97	130.041	0.0545139
UGW-ELD_ELD-02_2020_1	233.584	233.89	0.130663
UGW-ELD_ELD-02_2020_10	399.099	400.228	0.282968
UGW-ELD_ELD-02_2020_11	153.274	153.391	0.0762857
UGW-ELD_ELD-02_2020_12	171.87	172.078	0.121407
UGW-ELD_ELD-02_2020_13	112.814	112.851	0.0329492
UGW-ELD_ELD-02_2020_14	89.3572	89.4208	0.071222
UGW-ELD_ELD-02_2020_15	81.3649	81.3976	0.040211
UGW-ELD_ELD-02_2020_2	238.038	238.254	0.0905293
UGW-ELD_ELD-02_2020_3	225.392	225.589	0.0871055
UGW-ELD_ELD-02_2020_4	270.581	270.873	0.107713
UGW-ELD_ELD-02_2020_5	367.533	367.91	0.102407
UGW-ELD_ELD-02_2020_6	405.727	406.736	0.248903
UGW-ELD_ELD-02_2020_7	397.601	398.172	0.143627
UGW-ELD_ELD-02_2020_8	308.165	308.582	0.135152
UGW-ELD_ELD-02_2020_9	342.9	343.992	0.31861
Uni-OL_OL-FBG-1_2020_1	235.18	235.709	0.225052
Uni-OL_OL-FBG-1_2020_10	863.278	866.001	0.315455
Uni-OL_OL-FBG-1_2020_11	676.109	677.953	0.272797
Uni-OL_OL-FBG-1_2020_12	531.715	533.201	0.279572
Uni-OL_OL-FBG-1_2020_13	443.117	444.204	0.245455
Uni-OL_OL-FBG-1_2020_14	332.09	332.478	0.116918
Uni-OL_OL-FBG-1_2020_15	287.56	287.861	0.104408
Uni-OL_OL-FBG-1_2020_2	206.025	206.231	0.0996964
Uni-OL_OL-FBG-1_2020_3	391.854	392.604	0.191433
Uni-OL_OL-FBG-1_2020_4	513.635	514.744	0.216018
Uni-OL_OL-FBG-1_2020_5	635.779	638.217	0.383532
Uni-OL_OL-FBG-1_2020_6	702.782	705.73	0.41959
Uni-OL_OL-FBG-1_2020_7	742.375	744.601	0.299866
Uni-OL_OL-FBG-1_2020_8	753.861	756.376	0.333549
Uni-OL_OL-FBG-1_2020_9	665.786	667.383	0.239966
