# Supplementary material for: Upscaling biodiversity monitoring: Metabarcoding estimates 31,846 insect species from Malaise traps across Germany
Source: Mol Ecol Resour. 2024 Oct 4;25(1):e14023. doi: 10.1111/1755-0998.14023 (PMC11646302; doi:10.1111/1755-0998.14023)
Supplement: Supplementary file 1 — Appendix S1. [file MEN-25-e14023-s001.zip › LTER Supplement/Table S7.xlsx]

## Sheet: Tabelle1
Upscaling biodiversity monitoring: Metabarcoding estimates 31,846 insect species from Malaise traps across Germany
Table S2: Pairwise agreement of the three validation steps
	Expert validation	GBIF validation	GBOL validation
Expert validation	1
GBIF validation	0.8413	1
GBOL validation	0.9678	0.8197	1
